# Supplementary material for: Long non-coding RNA HOTAIR regulates cytoskeleton remodeling and lipid storage capacity during adipogenesis
Source: Sci Rep. 2022 Jun 16;12:10157. doi: 10.1038/s41598-022-14296-6 (PMC9203762; doi:10.1038/s41598-022-14296-6)
Supplement: Supplementary file 2 — Supplementary Information 2. [file 41598_2022_14296_MOESM2_ESM.xlsx]

## Sheet: Table S5_DE_genes_SCR_v_KDs
gene	length	gene_name	description	gene_biotype	logFC	AveExpr	t	P.Value	adj.P.Val	B
ENSG00000157766	10909	ACAN	aggrecan	protein_coding	7.75085	7.90867	16.3799	1.81681e-08	0.00016086	10.0785
ENSG00000117600	5540	PLPPR4	phospholipid phosphatase related 4	protein_coding	4.86766	6.32369	14.1573	6.22831e-08	0.00028321	8.91788
ENSG00000137573	9404	SULF1	sulfatase 1	protein_coding	5.37999	8.56987	12.773	1.89813e-07	0.00028321	7.8709
ENSG00000237438	4453	CECR7	cat eye syndrome chromosome region, candidate 7	transcribed_unprocessed_pseudogene	-3.55361	2.73605	-12.7162	1.72651e-07	0.00028321	7.79715
ENSG00000145934	11042	TENM2	teneurin transmembrane protein 2	protein_coding	-7.31006	-0.315304	-13.937	7.23306e-08	0.00028321	7.74583
ENSG00000145087	11085	STXBP5L	syntaxin binding protein 5 like	protein_coding	-14.0545	-4.23264	-20.9343	1.41572e-09	2.50695e-05	7.70532
ENSG00000166908	3299	PIP4K2C	phosphatidylinositol-5-phosphate 4-kinase type 2 gamma	protein_coding	4.21505	2.93494	12.739	1.69748e-07	0.00028321	7.62406
ENSG00000169439	4536	SDC2	syndecan 2	protein_coding	2.62997	7.71967	12.2097	2.53248e-07	0.00028321	7.57723
ENSG00000221866	16372	PLXNA4	plexin A4	protein_coding	-3.21635	5.61896	-12.192	2.56734e-07	0.00028321	7.56398
ENSG00000141449	10572	GREB1L	GREB1 like retinoic acid receptor coactivator	protein_coding	6.2366	1.94778	13.296	1.13195e-07	0.00028321	7.54038
ENSG00000137672	5537	TRPC6	transient receptor potential cation channel subfamily C member 6	protein_coding	8.68883	3.19913	12.5919	2.13921e-07	0.00028321	7.24064
ENSG00000133107	4205	TRPC4	transient receptor potential cation channel subfamily C member 4	protein_coding	3.15691	4.47239	11.799	3.49153e-07	0.000325411	7.21739
ENSG00000118777	5044	ABCG2	ATP binding cassette subfamily G member 2 (Junior blood group)	protein_coding	5.67488	2.47872	12.1388	2.675e-07	0.00028321	7.08504
ENSG00000163909	3661	HEYL	hes related family bHLH transcription factor with YRPW motif-like	protein_coding	8.1293	1.03518	13.7636	8.14917e-08	0.00028321	7.04868
ENSG00000103241	3516	FOXF1	forkhead box F1	protein_coding	-8.61643	-0.986066	-12.9387	1.46529e-07	0.00028321	6.87763
ENSG00000151150	25614	ANK3	ankyrin 3	protein_coding	5.64416	5.77535	11.4669	5.16152e-07	0.000388845	6.87548
ENSG00000240583	3435	AQP1	aquaporin 1 (Colton blood group)	protein_coding	5.08145	6.41676	11.3389	5.72352e-07	0.000388845	6.78326
ENSG00000108846	9614	ABCC3	ATP binding cassette subfamily C member 3	protein_coding	-3.4413	3.08894	-11.1258	6.0411e-07	0.000388845	6.68536
ENSG00000172572	8398	PDE3A	phosphodiesterase 3A	protein_coding	5.12695	5.35367	11.0303	7.37466e-07	0.000388845	6.5255
ENSG00000115165	3428	CYTIP	cytohesin 1 interacting protein	protein_coding	9.58602	1.93488	12.1442	2.71886e-07	0.00028321	6.51394
ENSG00000111859	10359	NEDD9	neural precursor cell expressed, developmentally down-regulated 9	protein_coding	4.27054	4.10169	10.8748	7.46597e-07	0.000388845	6.46185
ENSG00000113578	5275	FGF1	fibroblast growth factor 1	protein_coding	2.89503	4.9038	10.7734	8.14271e-07	0.000391675	6.42434
ENSG00000109846	3034	CRYAB	crystallin alpha B	protein_coding	2.43348	7.40919	10.7676	8.18385e-07	0.000391675	6.40246
ENSG00000164112	3027	TMEM155	transmembrane protein 155	protein_coding	-4.93759	0.412842	-11.0889	6.23057e-07	0.000388845	6.32967
ENSG00000011426	6012	ANLN	anillin actin binding protein	protein_coding	4.50134	5.41072	10.7265	9.11854e-07	0.000424924	6.32002
ENSG00000215869	3146	AC092506.1		transcribed_processed_pseudogene	-11.0873	-2.99557	-13.4276	1.03085e-07	0.00028321	6.29622
ENSG00000163431	3971	LMOD1	leiomodin 1	protein_coding	2.8915	7.34674	10.5493	9.8886e-07	0.000437768	6.21157
ENSG00000146122	12955	DAAM2	dishevelled associated activator of morphogenesis 2	protein_coding	4.39154	7.08244	10.6134	1.04888e-06	0.000453015	6.17056
ENSG00000160111	10199	CPAMD8	C3 and PZP like, alpha-2-macroglobulin domain containing 8	protein_coding	11.0281	3.20318	11.0852	7.04611e-07	0.000388845	6.12699
ENSG00000198597	8631	ZNF536	zinc finger protein 536	protein_coding	-10.2067	-2.54473	-12.3533	2.26858e-07	0.00028321	6.12324
ENSG00000102466	13759	FGF14	fibroblast growth factor 14	protein_coding	-5.28386	-0.234156	-11.0101	6.65728e-07	0.000388845	6.12046
ENSG00000225096	6798	AL445250.1		lincRNA	-4.13364	0.115565	-10.8934	7.34871e-07	0.000388845	6.09527
ENSG00000139970	6209	RTN1	reticulon 1	protein_coding	6.39168	2.56694	10.5902	9.68951e-07	0.000437768	5.99998
ENSG00000162630	3274	B3GALT2	beta-1,3-galactosyltransferase 2	protein_coding	7.50961	1.37287	11.1698	5.82334e-07	0.000388845	5.99256
ENSG00000122877	3689	EGR2	early growth response 2	protein_coding	-3.38052	2.6382	-10.243	1.29688e-06	0.000546789	5.93845
ENSG00000225684	7407	FAM225B	family with sequence similarity 225 member B	lincRNA	-3.48501	3.9652	-10.111	1.46081e-06	0.00058791	5.85011
ENSG00000137441	1250	FGFBP2	fibroblast growth factor binding protein 2	protein_coding	-8.69223	-2.01136	-11.6109	4.05811e-07	0.000349283	5.81309
ENSG00000229847	8824	EMX2OS	EMX2 opposite strand/antisense RNA	antisense	-3.04913	6.89954	-10.0435	1.55324e-06	0.000597928	5.75447
ENSG00000157542	19965	KCNJ6	potassium voltage-gated channel subfamily J member 6	protein_coding	-3.91886	1.96934	-10.0615	1.52804e-06	0.000597928	5.74577
ENSG00000066279	10887	ASPM	abnormal spindle microtubule assembly	protein_coding	4.39933	4.12173	10.0017	1.61366e-06	0.000607972	5.73521
ENSG00000145936	6079	KCNMB1	potassium calcium-activated channel subfamily M regulatory beta subunit 1	protein_coding	11.0103	1.74917	11.2886	5.91755e-07	0.000388845	5.73427
ENSG00000231419	9158	LINC00689	long intergenic non-protein coding RNA 689	processed_transcript	-9.31934	-2.12992	-11.2585	5.4104e-07	0.000388845	5.60836
ENSG00000170500	13933	LONRF2	LON peptidase N-terminal domain and ring finger 2	protein_coding	-5.39191	-0.0289453	-10.1559	1.40263e-06	0.000577621	5.56262
ENSG00000099260	8244	PALMD	palmdelphin	protein_coding	4.00323	3.78424	9.77299	1.99319e-06	0.000685941	5.52366
ENSG00000231528	6100	FAM225A	family with sequence similarity 225 member A	lincRNA	-3.40093	3.94008	-9.70945	2.11519e-06	0.000685941	5.48356
ENSG00000144810	9408	COL8A1	collagen type VIII alpha 1 chain	protein_coding	3.7263	8.77157	9.82693	2.08846e-06	0.000685941	5.4739
ENSG00000113645	10076	WWC1	WW and C2 domain containing 1	protein_coding	-3.9894	1.89962	-9.73172	2.07153e-06	0.000685941	5.45737
ENSG00000154175	10978	ABI3BP	ABI family member 3 binding protein	protein_coding	5.31158	8.92041	9.80539	2.14964e-06	0.000685941	5.4465
ENSG00000179242	7351	CDH4	cadherin 4	protein_coding	-8.08078	-3.33744	-11.5855	4.14216e-07	0.000349283	5.42479
ENSG00000101638	15789	ST8SIA5	ST8 alpha-N-acetyl-neuraminide alpha-2,8-sialyltransferase 5	protein_coding	-10.5316	-2.33478	-10.8849	7.87497e-07	0.000391675	5.40308
ENSG00000150551	2412	LYPD1	LY6/PLAUR domain containing 1	protein_coding	-4.67228	1.26874	-9.68257	2.16923e-06	0.000685941	5.37256
ENSG00000101955	1987	SRPX	sushi repeat containing protein X-linked	protein_coding	-2.63633	8.18114	-9.61427	2.31343e-06	0.000700565	5.36187
ENSG00000181104	4066	F2R	coagulation factor II thrombin receptor	protein_coding	2.79869	7.64237	9.58708	2.37372e-06	0.000700565	5.32099
ENSG00000112984	3958	KIF20A	kinesin family member 20A	protein_coding	4.81911	3.94809	9.54732	2.53458e-06	0.000723908	5.29691
ENSG00000273203	2855	AC006946.2	novel transcript	lincRNA	-3.88775	0.133375	-9.79554	1.95175e-06	0.000685941	5.27918
ENSG00000198865	3431	CCDC152	coiled-coil domain containing 152	protein_coding	-4.89711	1.22093	-9.60547	2.33277e-06	0.000700565	5.26778
ENSG00000204767	2999	INSYN2B	inhibitory synaptic factor family member 2B	protein_coding	-3.7976	2.91115	-9.38859	2.86943e-06	0.000779988	5.18752
ENSG00000172403	14034	SYNPO2	synaptopodin 2	protein_coding	4.93912	8.65411	9.52875	2.77978e-06	0.000779988	5.18228
ENSG00000125398	3935	SOX9	SRY-box 9	protein_coding	-2.55524	4.81322	-9.3753	2.90642e-06	0.000779988	5.14095
ENSG00000003436	11714	TFPI	tissue factor pathway inhibitor	protein_coding	2.91884	8.29557	9.37506	2.90711e-06	0.000779988	5.11912
ENSG00000118193	7277	KIF14	kinesin family member 14	protein_coding	4.10177	2.19686	9.32881	3.04004e-06	0.000803479	5.02212
ENSG00000103449	5660	SALL1	spalt like transcription factor 1	protein_coding	-5.12373	1.07351	-9.10735	3.80859e-06	0.000936701	4.84661
ENSG00000147234	9158	FRMPD3	FERM and PDZ domain containing 3	protein_coding	-5.42556	-2.03742	-9.96962	1.6618e-06	0.000613066	4.84617
ENSG00000105971	6926	CAV2	caveolin 2	protein_coding	2.33488	7.04464	9.10329	3.79049e-06	0.000936701	4.83954
ENSG00000113805	5109	CNTN3	contactin 3	protein_coding	-5.69093	2.42372	-9.0655	4.33568e-06	0.00102368	4.7924
ENSG00000151025	7986	GPR158	G protein-coupled receptor 158	protein_coding	-11.8032	-2.51653	-9.99262	1.81251e-06	0.000655018	4.77295
ENSG00000169083	12775	AR	androgen receptor	protein_coding	-2.55033	3.87046	-8.88595	4.70833e-06	0.00108279	4.68816
ENSG00000171724	4137	VAT1L	vesicle amine transport 1 like	protein_coding	-6.52413	2.64529	-8.90235	5.09274e-06	0.00108815	4.63674
ENSG00000187699	5997	C2orf88	chromosome 2 open reading frame 88	protein_coding	-3.33572	2.38837	-8.8175	5.04549e-06	0.00108815	4.63287
ENSG00000280143	5326	AP000892.3	novel transcript	TEC	2.98137	5.43093	8.83869	4.9384e-06	0.00108815	4.61588
ENSG00000054356	8261	PTPRN	protein tyrosine phosphatase, receptor type N	protein_coding	-10.109	-0.130779	-9.06892	4.32122e-06	0.00102368	4.60816
ENSG00000165476	5248	REEP3	receptor accessory protein 3	protein_coding	1.73529	7.3279	8.85579	4.85375e-06	0.00108815	4.58425
ENSG00000162493	3707	PDPN	podoplanin	protein_coding	-8.99492	-0.231256	-9.01424	4.55941e-06	0.00106234	4.54931
ENSG00000255644	456	AC010185.1	novel transcript	antisense	13.9865	-1.7253	11.8295	3.4083e-07	0.000325411	4.53521
ENSG00000028277	9072	POU2F2	POU class 2 homeobox 2	protein_coding	-2.28313	3.26231	-8.71455	5.60314e-06	0.00111484	4.53079
ENSG00000101447	2475	FAM83D	family with sequence similarity 83 member D	protein_coding	3.69644	1.72588	8.80684	5.10034e-06	0.00108815	4.52032
ENSG00000146072	3595	TNFRSF21	TNF receptor superfamily member 21	protein_coding	-2.96472	4.25294	-8.71727	5.58758e-06	0.00111484	4.4965
ENSG00000112078	6239	KCTD20	potassium channel tetramerization domain containing 20	protein_coding	2.42338	7.92043	8.74123	5.45245e-06	0.00111484	4.46944
ENSG00000054598	3926	FOXC1	forkhead box C1	protein_coding	3.43195	3.68978	8.63025	6.1098e-06	0.00116336	4.4494
ENSG00000141052	8875	MYOCD	myocardin	protein_coding	9.38073	3.30569	8.78938	5.701e-06	0.0011217	4.4382
ENSG00000150394	13529	CDH8	cadherin 8	protein_coding	5.04273	0.110814	9.09869	3.80779e-06	0.000936701	4.38891
ENSG00000101670	13112	LIPG	lipase G, endothelial type	protein_coding	4.74527	1.81818	8.6791	5.81041e-06	0.00112984	4.3886
ENSG00000213949	18566	ITGA1	integrin subunit alpha 1	protein_coding	3.91773	6.69674	8.6873	6.31912e-06	0.00119041	4.34342
ENSG00000136108	4547	CKAP2	cytoskeleton associated protein 2	protein_coding	2.36597	4.84703	8.47268	7.19582e-06	0.00122523	4.25351
ENSG00000188153	11865	COL4A5	collagen type IV alpha 5 chain	protein_coding	2.27026	5.00344	8.47423	7.18417e-06	0.00122523	4.24675
ENSG00000177675	5690	CD163L1	CD163 molecule like 1	protein_coding	6.24137	0.180976	8.97962	4.28607e-06	0.00102368	4.22193
ENSG00000268388	6795	FENDRR	FOXF1 adjacent non-coding developmental regulatory RNA	lincRNA	-10.842	-2.93066	-9.24636	3.63711e-06	0.000936701	4.21625
ENSG00000144891	3478	AGTR1	angiotensin II receptor type 1	protein_coding	3.65147	3.05462	8.40224	7.74783e-06	0.00129899	4.21069
ENSG00000227811	2131	INKA2-AS1	INKA2 antisense RNA 1	bidirectional_promoter_lncRNA	4.37158	1.83275	8.47561	7.17387e-06	0.00122523	4.20891
ENSG00000125266	5019	EFNB2	ephrin B2	protein_coding	6.92723	0.683953	8.82785	4.99288e-06	0.00108815	4.18972
ENSG00000255399	4183	TBX5-AS1	TBX5 antisense RNA 1	antisense	-2.9642	2.85254	-8.37257	7.99397e-06	0.00129899	4.18557
ENSG00000130755	1490	GMFG	glia maturation factor gamma	protein_coding	6.24647	1.41205	8.58721	6.47908e-06	0.0012077	4.18098
ENSG00000250658	2114	AC097652.1		lincRNA	11.1983	-2.13286	10.9654	6.91343e-07	0.000388845	4.16034
ENSG00000014257	4193	ACPP	acid phosphatase, prostate	protein_coding	-5.32143	-1.33173	-8.73233	5.50225e-06	0.00111484	4.15229
ENSG00000010610	4583	CD4	CD4 molecule	protein_coding	14.2986	1.41097	9.64836	2.48549e-06	0.000721525	4.14723
ENSG00000156675	9602	RAB11FIP1	RAB11 family interacting protein 1	protein_coding	5.07355	0.938966	8.55864	6.5795e-06	0.00121364	4.14263
ENSG00000249242	3671	TMEM150C	transmembrane protein 150C	protein_coding	-4.41039	-0.463718	-8.50428	6.96226e-06	0.00122523	4.12849
ENSG00000114378	3132	HYAL1	hyaluronidase 1	protein_coding	-6.11382	-0.734333	-8.49794	7.00848e-06	0.00122523	4.09718
ENSG00000137642	19449	SORL1	sortilin related receptor 1	protein_coding	-4.03545	0.167925	-8.36179	8.08548e-06	0.00130162	4.07623
ENSG00000135454	8003	B4GALNT1	beta-1,4-N-acetyl-galactosaminyltransferase 1	protein_coding	5.55794	-0.0244022	8.78703	5.20397e-06	0.00109705	4.07559
ENSG00000149218	4687	ENDOD1	endonuclease domain containing 1	protein_coding	2.49156	6.94544	8.37235	7.99582e-06	0.00129899	4.0713
ENSG00000113361	12379	CDH6	cadherin 6	protein_coding	8.64964	2.38247	8.46098	7.96661e-06	0.00129899	4.05969
ENSG00000119862	4003	LGALSL	galectin like	protein_coding	4.33497	1.4692	8.33906	8.28223e-06	0.00132128	4.04578
ENSG00000170370	3262	EMX2	empty spiracles homeobox 2	protein_coding	-2.72809	4.95745	-8.32037	8.44791e-06	0.00133567	4.04265
ENSG00000205403	4875	CFI	complement factor I	protein_coding	-5.02078	0.367464	-8.28283	8.79165e-06	0.00135376	4.02172
ENSG00000101384	9298	JAG1	jagged 1	protein_coding	4.20408	6.96524	8.38033	8.66238e-06	0.00134556	4.0149
ENSG00000089472	7113	HEPH	hephaestin	protein_coding	-2.20491	6.55996	-8.30798	8.5597e-06	0.00134137	3.99965
ENSG00000089225	4363	TBX5	T-box 5	protein_coding	-3.08584	1.92983	-8.17225	9.89569e-06	0.00145986	3.97624
ENSG00000076716	4960	GPC4	glypican 4	protein_coding	-3.18715	4.50561	-8.25848	9.29885e-06	0.00141952	3.97592
ENSG00000111348	2102	ARHGDIB	Rho GDP dissociation inhibitor beta	protein_coding	3.28508	3.82719	8.1648	9.97532e-06	0.00145986	3.96885
ENSG00000073910	18849	FRY	FRY microtubule binding protein	protein_coding	2.33912	4.35508	8.18106	9.80245e-06	0.00145867	3.96428
ENSG00000069122	6650	ADGRF5	adhesion G protein-coupled receptor F5	protein_coding	7.92892	5.02792	8.20218	1.04456e-05	0.00147037	3.93439
ENSG00000176771	9552	NCKAP5	NCK associated protein 5	protein_coding	3.15866	4.24592	8.12457	1.04176e-05	0.00147037	3.91467
ENSG00000126787	3667	DLGAP5	DLG associated protein 5	protein_coding	4.15005	3.38715	8.11032	1.07206e-05	0.00147163	3.90295
ENSG00000187546	3587	AGMO	alkylglycerol monooxygenase	protein_coding	3.87014	1.86755	8.14005	1.0245e-05	0.00147037	3.89494
ENSG00000138778	9444	CENPE	centromere protein E	protein_coding	3.65128	3.58735	8.08647	1.0856e-05	0.00147876	3.88918
ENSG00000142149	8294	HUNK	hormonally up-regulated Neu-associated kinase	protein_coding	-9.80855	-1.75191	-8.60305	6.8844e-06	0.00122523	3.87738
ENSG00000156486	5348	KCNS2	potassium voltage-gated channel modifier subfamily S member 2	protein_coding	4.43142	4.5838	8.12655	1.13202e-05	0.00148488	3.84269
ENSG00000138795	5361	LEF1	lymphoid enhancer binding factor 1	protein_coding	5.70126	-0.460115	8.66917	5.86998e-06	0.00112984	3.83746
ENSG00000126562	5089	WNK4	WNK lysine deficient protein kinase 4	protein_coding	-4.67833	-0.136001	-8.1206	1.04623e-05	0.00147037	3.80815
ENSG00000182463	12581	TSHZ2	teashirt zinc finger homeobox 2	protein_coding	-2.39995	6.13762	-8.13496	1.03013e-05	0.00147037	3.80677
ENSG00000133110	5464	POSTN	periostin	protein_coding	5.10543	11.866	8.13148	1.12609e-05	0.00148488	3.80621
ENSG00000164197	5434	RNF180	ring finger protein 180	protein_coding	4.41455	1.14994	8.10688	1.06187e-05	0.00147163	3.78632
ENSG00000148773	12807	MKI67	marker of proliferation Ki-67	protein_coding	4.7069	4.51391	8.06645	1.20723e-05	0.00156041	3.78253
ENSG00000138180	3271	CEP55	centrosomal protein 55	protein_coding	4.7197	3.11493	8.02673	1.22818e-05	0.00157599	3.77235
ENSG00000235174	156	RPL39P3	ribosomal protein L39 pseudogene 3	processed_pseudogene	-2.33504	5.18399	-8.06168	1.11521e-05	0.00148488	3.75038
ENSG00000228035	2610	NGF-AS1	NGF antisense RNA 1	antisense	-6.96149	-0.589654	-8.15123	1.10264e-05	0.00148488	3.7308
ENSG00000113273	9053	ARSB	arylsulfatase B	protein_coding	1.676	6.32245	8.05397	1.12459e-05	0.00148488	3.72253
ENSG00000151572	4997	ANO4	anoctamin 4	protein_coding	-3.01511	1.96643	-7.92646	1.29291e-05	0.00163784	3.71938
ENSG00000176928	5554	GCNT4	glucosaminyl (N-acetyl) transferase 4, core 2	protein_coding	4.76299	4.41188	7.9974	1.30039e-05	0.00163784	3.71205
ENSG00000169679	6032	BUB1	BUB1 mitotic checkpoint serine/threonine kinase	protein_coding	4.07044	2.70941	7.9063	1.32196e-05	0.00163784	3.69173
ENSG00000182255	4195	KCNA4	potassium voltage-gated channel subfamily A member 4	protein_coding	-8.12019	-3.1122	-8.74995	5.40416e-06	0.00111484	3.68877
ENSG00000151883	10056	PARP8	poly(ADP-ribose) polymerase family member 8	protein_coding	2.72821	3.28423	7.88191	1.35803e-05	0.00164712	3.67118
ENSG00000271605	1816	MILR1	mast cell immunoglobulin like receptor 1	protein_coding	-2.7292	3.36974	-7.89901	1.33261e-05	0.00163875	3.6618
ENSG00000127472	2607	PLA2G5	phospholipase A2 group V	protein_coding	-6.67105	0.694617	-7.9337	1.3933e-05	0.00167841	3.62867
ENSG00000132465	1680	JCHAIN	joining chain of multimeric IgA and IgM	protein_coding	-4.0323	1.04666	-7.84104	1.4209e-05	0.00169647	3.61134
ENSG00000127241	13161	MASP1	mannan binding lectin serine peptidase 1	protein_coding	-4.79587	7.51306	-7.98171	1.32263e-05	0.00163784	3.5853
ENSG00000140557	5903	ST8SIA2	ST8 alpha-N-acetyl-neuraminide alpha-2,8-sialyltransferase 2	protein_coding	5.09551	2.00873	7.84533	1.43236e-05	0.00169647	3.57857
ENSG00000178919	3462	FOXE1	forkhead box E1	protein_coding	5.9853	-0.597384	8.38936	7.85366e-06	0.00129899	3.5556
ENSG00000117115	5984	PADI2	peptidyl arginine deiminase 2	protein_coding	11.0907	-2.18216	9.59629	2.3531e-06	0.000700565	3.54927
ENSG00000138185	6975	ENTPD1	ectonucleoside triphosphate diphosphohydrolase 1	protein_coding	8.73109	2.2695	7.89921	1.44662e-05	0.00169647	3.5184
ENSG00000285744	2921	AC083837.1	novel transcript	bidirectional_promoter_lncRNA	-3.13072	0.946529	-7.75375	1.56602e-05	0.0017656	3.51618
ENSG00000101333	6900	PLCB4	phospholipase C beta 4	protein_coding	3.30584	3.52392	7.72721	1.61327e-05	0.00177439	3.50087
ENSG00000128245	2453	YWHAH	tyrosine 3-monooxygenase/tryptophan 5-monooxygenase activation protein eta	protein_coding	1.89815	6.12054	7.82988	1.4386e-05	0.00169647	3.47525
ENSG00000235997	2952	LINC01936	long intergenic non-protein coding RNA 1936	lincRNA	-5.68868	-3.06567	-8.48912	7.0733e-06	0.00122523	3.46605
ENSG00000224592	684	AL139158.2	novel transcript	lincRNA	-4.93473	-1.79191	-7.99978	1.19303e-05	0.00155339	3.45002
ENSG00000118526	4551	TCF21	transcription factor 21	protein_coding	-3.68153	-0.129786	-7.74933	1.57378e-05	0.0017656	3.44519
ENSG00000169499	6325	PLEKHA2	pleckstrin homology domain containing A2	protein_coding	4.33995	5.82378	7.81716	1.58255e-05	0.0017656	3.44287
ENSG00000226674	15056	TEX41	testis expressed 41	lincRNA	4.60897	1.2978	7.7428	1.58533e-05	0.0017656	3.4405
ENSG00000065534	22167	MYLK	myosin light chain kinase	protein_coding	3.53711	8.54457	7.85795	1.51331e-05	0.00175148	3.43731
ENSG00000183856	6742	IQGAP3	IQ motif containing GTPase activating protein 3	protein_coding	4.3413	2.61055	7.65028	1.78105e-05	0.00187721	3.4056
ENSG00000166897	8782	ELFN2	extracellular leucine rich repeat and fibronectin type III domain containing 2	protein_coding	-5.31855	2.19633	-7.67833	1.84524e-05	0.00191021	3.37709
ENSG00000078725	3905	BRINP1	BMP/retinoic acid inducible neural specific 1	protein_coding	-6.05568	-1.71929	-7.88588	1.35207e-05	0.00164712	3.369
ENSG00000250120	15224	PCDHA10	protocadherin alpha 10	protein_coding	5.74131	0.887892	7.73322	1.60243e-05	0.00177349	3.34711
ENSG00000086300	3518	SNX10	sorting nexin 10	protein_coding	-5.99402	0.125597	-7.6734	1.85541e-05	0.00191021	3.33239
ENSG00000131747	6437	TOP2A	DNA topoisomerase II alpha	protein_coding	3.52726	5.8032	7.72233	1.7572e-05	0.00186616	3.32075
ENSG00000197457	3032	STMN3	stathmin 3	protein_coding	-5.11337	3.20316	-7.65045	1.90351e-05	0.00191519	3.3112
ENSG00000197461	4151	PDGFA	platelet derived growth factor subunit A	protein_coding	5.17512	2.96436	7.60043	2.01313e-05	0.00196953	3.29752
ENSG00000132938	8445	MTUS2	microtubule associated scaffold protein 2	protein_coding	-5.20171	-1.75234	-7.80717	1.4754e-05	0.00171884	3.28564
ENSG00000153902	4532	LGI4	leucine rich repeat LGI family member 4	protein_coding	5.20699	3.87168	7.58741	2.04279e-05	0.00197609	3.27973
ENSG00000285875	1235	AL035446.2	novel transcript	lincRNA	6.16446	0.838534	7.69522	1.69322e-05	0.00181718	3.27199
ENSG00000123360	7618	PDE1B	phosphodiesterase 1B	protein_coding	5.82107	2.95346	7.57806	2.06437e-05	0.00197609	3.27097
ENSG00000134917	4523	ADAMTS8	ADAM metallopeptidase with thrombospondin type 1 motif 8	protein_coding	-7.39553	-0.209885	-7.61239	1.98632e-05	0.0019541	3.24946
ENSG00000126467	2391	TSKS	testis specific serine kinase substrate	protein_coding	-4.35521	-1.29556	-7.69058	1.68106e-05	0.00181513	3.24578
ENSG00000075340	12673	ADD2	adducin 2	protein_coding	-6.99397	-0.848537	-7.6656	1.87161e-05	0.00191519	3.23279
ENSG00000034053	6869	APBA2	amyloid beta precursor protein binding family A member 2	protein_coding	6.0547	0.151349	7.76051	1.55423e-05	0.0017656	3.2299
ENSG00000164023	7635	SGMS2	sphingomyelin synthase 2	protein_coding	1.70135	6.46854	7.62396	1.81239e-05	0.00188787	3.22466
ENSG00000066468	7578	FGFR2	fibroblast growth factor receptor 2	protein_coding	-7.87517	-1.87587	-7.76941	1.66799e-05	0.00181513	3.1785
ENSG00000077264	10312	PAK3	p21 (RAC1) activated kinase 3	protein_coding	-4.42659	-1.75975	-7.69353	1.67549e-05	0.00181513	3.17318
ENSG00000078596	2051	ITM2A	integral membrane protein 2A	protein_coding	-3.68417	1.24605	-7.42446	2.27692e-05	0.00212209	3.16948
ENSG00000104332	4761	SFRP1	secreted frizzled related protein 1	protein_coding	-3.81631	7.15377	-7.62553	1.95729e-05	0.00194777	3.16727
ENSG00000074527	4166	NTN4	netrin 4	protein_coding	3.82969	7.09353	7.61617	1.97792e-05	0.0019541	3.15446
ENSG00000166206	13886	GABRB3	gamma-aminobutyric acid type A receptor beta3 subunit	protein_coding	-5.49848	-0.806607	-7.48818	2.11586e-05	0.00200362	3.12323
ENSG00000095627	5256	TDRD1	tudor domain containing 1	protein_coding	8.40848	-3.59161	9.13804	3.66276e-06	0.000936701	3.11432
ENSG00000196141	10437	SPATS2L	spermatogenesis associated serine rich 2 like	protein_coding	1.72137	6.04417	7.50963	2.06447e-05	0.00197609	3.10128
ENSG00000074181	9394	NOTCH3	notch 3	protein_coding	4.28646	7.37682	7.56214	2.10167e-05	0.00200088	3.09074
ENSG00000183023	21922	SLC8A1	solute carrier family 8 member A1	protein_coding	4.147	5.1956	7.48001	2.3062e-05	0.00213813	3.0903
ENSG00000154310	8523	TNIK	TRAF2 and NCK interacting kinase	protein_coding	-2.54954	2.23652	-7.34313	2.50207e-05	0.00225347	3.07396
ENSG00000139292	5251	LGR5	leucine rich repeat containing G protein-coupled receptor 5	protein_coding	10.5575	1.09848	7.70488	1.79156e-05	0.00187721	3.03398
ENSG00000180801	5146	ARSJ	arylsulfatase family member J	protein_coding	2.41138	6.16488	7.42709	2.27004e-05	0.00212209	3.00721
ENSG00000101542	4119	CDH20	cadherin 20	protein_coding	-6.01041	-0.678652	-7.37777	2.5197e-05	0.00225347	2.98048
ENSG00000164616	3872	FBXL21	F-box and leucine rich repeat protein 21 (gene/pseudogene)	transcribed_unitary_pseudogene	-8.04411	-2.74436	-7.67429	1.75993e-05	0.00186616	2.96153
ENSG00000163083	3204	INHBB	inhibin subunit beta B	protein_coding	-5.30025	-1.34246	-7.38823	2.37438e-05	0.00216729	2.95989
ENSG00000117724	11690	CENPF	centromere protein F	protein_coding	3.92565	4.48014	7.32325	2.75919e-05	0.00237183	2.94573
ENSG00000005379	11354	TSPOAP1	TSPO associated protein 1	protein_coding	-6.29502	-1.71841	-7.43113	2.25945e-05	0.00212209	2.93742
ENSG00000134343	7700	ANO3	anoctamin 3	protein_coding	7.68814	2.8281	7.27372	2.92172e-05	0.00245203	2.92917
ENSG00000248441	6992	LINC01197	long intergenic non-protein coding RNA 1197	lincRNA	6.83744	2.04316	7.29456	2.85209e-05	0.00241649	2.92538
ENSG00000076641	11023	PAG1	phosphoprotein membrane anchor with glycosphingolipid microdomains 1	protein_coding	3.30158	4.11163	7.24582	2.83608e-05	0.00241449	2.92158
ENSG00000149294	12737	NCAM1	neural cell adhesion molecule 1	protein_coding	-7.77578	-2.65744	-7.60104	1.88832e-05	0.00191519	2.91058
ENSG00000177822	5551	TENM3-AS1	TENM3 antisense RNA 1	antisense	-2.848	1.7025	-7.19235	2.98602e-05	0.00248246	2.90806
ENSG00000173705	5008	SUSD5	sushi domain containing 5	protein_coding	2.41728	4.63263	7.26033	2.75632e-05	0.00237183	2.90214
ENSG00000256615	578	AC010197.1	novel transcript	antisense	10.1692	-2.99222	8.54246	6.691e-06	0.00122149	2.90124
ENSG00000133800	3515	LYVE1	lymphatic vessel endothelial hyaluronan receptor 1	protein_coding	7.51327	0.891752	7.40525	2.51125e-05	0.00225347	2.88882
ENSG00000122641	8302	INHBA	inhibin subunit beta A	protein_coding	4.64849	7.61626	7.36473	2.63061e-05	0.00234084	2.85836
ENSG00000088325	3605	TPX2	TPX2, microtubule nucleation factor	protein_coding	3.80418	4.37863	7.24352	3.02588e-05	0.0024875	2.85681
ENSG00000228536	1930	LYPLAL1-AS1	LYPLAL1 antisense RNA 1	lincRNA	-6.45272	-0.27033	-7.22553	3.08987e-05	0.00251054	2.82579
ENSG00000134107	3837	BHLHE40	basic helix-loop-helix family member e40	protein_coding	3.10458	4.60423	7.19769	3.03422e-05	0.0024875	2.8212
ENSG00000137812	10250	KNL1	kinetochore scaffold 1	protein_coding	4.6545	3.33296	7.17348	3.28337e-05	0.002619	2.82023
ENSG00000255243	510	AC099687.1	novel transcript	lincRNA	7.52429	-1.29645	7.91071	1.31554e-05	0.00163784	2.81369
ENSG00000173253	3560	DMRT2	doublesex and mab-3 related transcription factor 2	protein_coding	-3.99527	-1.60484	-7.29369	2.65067e-05	0.00234691	2.81278
ENSG00000179776	6082	CDH5	cadherin 5	protein_coding	-7.11369	-2.80118	-7.52255	2.03417e-05	0.00197609	2.81057
ENSG00000258498	5603	DIO3OS	DIO3 opposite strand upstream RNA	lincRNA	-9.22578	-4.21326	-7.78269	1.55925e-05	0.0017656	2.80826
ENSG00000134247	6352	PTGFRN	prostaglandin F2 receptor inhibitor	protein_coding	-2.24093	7.46376	-7.2693	2.72748e-05	0.00237183	2.80605
ENSG00000035499	3806	DEPDC1B	DEP domain containing 1B	protein_coding	4.4747	-0.563754	7.37034	2.42417e-05	0.00220139	2.80457
ENSG00000141429	5126	GALNT1	polypeptide N-acetylgalactosaminyltransferase 1	protein_coding	1.69788	6.41844	7.27056	2.72344e-05	0.00237183	2.80236
ENSG00000153012	6428	LGI2	leucine rich repeat LGI family member 2	protein_coding	-4.66753	1.51298	-7.15368	3.36039e-05	0.00266842	2.80164
ENSG00000229694	984	LINC00484	long intergenic non-protein coding RNA 484	lincRNA	-5.08792	-0.670118	-7.16322	3.09069e-05	0.00251054	2.80156
ENSG00000135604	1926	STX11	syntaxin 11	protein_coding	6.02102	-2.15456	8.09996	1.06985e-05	0.00147163	2.77978
ENSG00000064787	8186	BCAS1	breast carcinoma amplified sequence 1	protein_coding	-4.24703	-0.568965	-7.13487	3.19644e-05	0.00257284	2.77821
ENSG00000141524	8669	TMC6	transmembrane channel like 6	protein_coding	10.9879	-1.42657	8.20885	9.71852e-06	0.00145844	2.77655
ENSG00000240771	3503	ARHGEF25	Rho guanine nucleotide exchange factor 25	protein_coding	3.19917	3.18719	7.07222	3.44422e-05	0.00271068	2.76002
ENSG00000119283	9326	TRIM67	tripartite motif containing 67	protein_coding	-6.19701	-3.1464	-7.58458	1.89523e-05	0.00191519	2.75494
ENSG00000106617	6740	PRKAG2	protein kinase AMP-activated non-catalytic subunit gamma 2	protein_coding	2.04073	4.37306	7.12497	3.23426e-05	0.0025915	2.7513
ENSG00000005884	9802	ITGA3	integrin subunit alpha 3	protein_coding	2.83915	5.1373	7.16198	3.17396e-05	0.00256642	2.73302
ENSG00000143850	8251	PLEKHA6	pleckstrin homology domain containing A6	protein_coding	-4.31107	2.43375	-7.0887	3.62723e-05	0.00280485	2.70162
ENSG00000129682	20681	FGF13	fibroblast growth factor 13	protein_coding	-6.28099	0.298177	-7.07359	3.69253e-05	0.00280632	2.69835
ENSG00000060140	3424	STYK1	serine/threonine/tyrosine kinase 1	protein_coding	3.48773	0.678412	7.05694	3.50774e-05	0.00273635	2.69488
ENSG00000259676	571	AC103982.1	novel transcript	lincRNA	4.71166	-0.679158	7.27957	2.69484e-05	0.00237183	2.68299
ENSG00000152270	11707	PDE3B	phosphodiesterase 3B	protein_coding	-4.57512	-0.164494	-7.01702	3.6798e-05	0.00280632	2.67809
ENSG00000165092	2849	ALDH1A1	aldehyde dehydrogenase 1 family member A1	protein_coding	-4.43858	1.74253	-7.04343	3.82667e-05	0.00285289	2.6752
ENSG00000145244	10087	CORIN	corin, serine peptidase	protein_coding	7.24847	2.91095	7.03769	3.8528e-05	0.00285462	2.67022
ENSG00000225383	824	SFTA1P	surfactant associated 1, pseudogene	lincRNA	6.69033	0.998076	7.13734	3.42539e-05	0.0027079	2.67013
ENSG00000112183	3444	RBM24	RNA binding motif protein 24	protein_coding	3.35889	2.25837	6.98285	3.83436e-05	0.00285289	2.66795
ENSG00000165480	3048	SKA3	spindle and kinetochore associated complex subunit 3	protein_coding	3.062	1.1539	6.99885	3.76115e-05	0.0028423	2.66668
ENSG00000248329	3089	APELA	apelin receptor early endogenous ligand	protein_coding	9.35561	-3.27708	8.20997	9.50308e-06	0.0014383	2.66538
ENSG00000251230	986	MIR3945HG	MIR3945 host gene	lincRNA	-6.44818	-2.91194	-7.3918	2.36459e-05	0.00216729	2.66164
ENSG00000260644	6078	HERC2P5	hect domain and RLD 2 pseudogene 5	transcribed_unprocessed_pseudogene	3.33837	0.760615	7.01861	3.67277e-05	0.00280632	2.66161
ENSG00000125430	5367	HS3ST3B1	heparan sulfate-glucosamine 3-sulfotransferase 3B1	protein_coding	-2.22977	3.9882	-7.06549	3.47202e-05	0.00272047	2.65268
ENSG00000142910	5281	TINAGL1	tubulointerstitial nephritis antigen like 1	protein_coding	5.8386	5.36329	7.08006	3.6644e-05	0.00280632	2.63828
ENSG00000156970	4476	BUB1B	BUB1 mitotic checkpoint serine/threonine kinase B	protein_coding	3.9074	2.54534	6.92557	4.15403e-05	0.00297773	2.59121
ENSG00000154556	17161	SORBS2	sorbin and SH3 domain containing 2	protein_coding	4.14373	4.70586	7.01544	3.95592e-05	0.0029046	2.57143
ENSG00000233117	6785	LINC00702	long intergenic non-protein coding RNA 702	lincRNA	3.37413	2.62366	6.90179	4.22979e-05	0.00300661	2.57053
ENSG00000198732	4369	SMOC1	SPARC related modular calcium binding 1	protein_coding	-7.45003	2.29228	-6.97657	4.14332e-05	0.00297773	2.56766
ENSG00000175305	4397	CCNE2	cyclin E2	protein_coding	4.29524	1.76458	6.88994	4.295e-05	0.00302245	2.5528
ENSG00000147257	2711	GPC3	glypican 3	protein_coding	-5.08664	-0.460625	-6.92234	4.17031e-05	0.00297773	2.54676
ENSG00000112742	4579	TTK	TTK protein kinase	protein_coding	3.86168	2.08735	6.87897	4.34895e-05	0.00303194	2.54623
ENSG00000187068	5901	C3orf70	chromosome 3 open reading frame 70	protein_coding	3.94406	3.37368	6.93548	4.31776e-05	0.00302245	2.54426
ENSG00000080031	4344	PTPRH	protein tyrosine phosphatase, receptor type H	protein_coding	-3.25755	1.92721	-6.88478	4.31827e-05	0.00302245	2.54195
ENSG00000058085	6543	LAMC2	laminin subunit gamma 2	protein_coding	-4.26939	4.36674	-7.052	3.78802e-05	0.0028423	2.54113
ENSG00000148516	8650	ZEB1	zinc finger E-box binding homeobox 1	protein_coding	-1.88208	7.50158	-7.0452	3.55743e-05	0.00276294	2.52865
ENSG00000168078	2165	PBK	PDZ binding kinase	protein_coding	3.24667	2.70043	6.85447	4.48088e-05	0.00308596	2.51248
ENSG00000168685	6060	IL7R	interleukin 7 receptor	protein_coding	3.92837	3.30911	6.90454	4.47687e-05	0.00308596	2.51056
ENSG00000169607	5219	CKAP2L	cytoskeleton associated protein 2 like	protein_coding	4.32547	3.01793	6.8962	4.56202e-05	0.00309518	2.50231
ENSG00000105538	4149	RASIP1	Ras interacting protein 1	protein_coding	-4.74982	-1.04696	-6.94184	4.02918e-05	0.00293616	2.49088
ENSG00000172901	6636	LVRN	laeverin	protein_coding	-3.01557	0.204279	-6.84137	4.55324e-05	0.00309518	2.49077
ENSG00000205221	3710	VIT	vitrin	protein_coding	-2.7328	4.79465	-7.021	3.89465e-05	0.0028736	2.48643
ENSG00000261599	5985	HERC2P8	hect domain and RLD 2 pseudogene 8	transcribed_unprocessed_pseudogene	3.52266	0.685452	6.86552	4.42086e-05	0.00306998	2.48396
ENSG00000170323	1396	FABP4	fatty acid binding protein 4	protein_coding	9.31241	-0.512226	7.43948	2.37324e-05	0.00216729	2.47775
ENSG00000089685	3815	BIRC5	baculoviral IAP repeat containing 5	protein_coding	3.5306	3.21943	6.81546	4.74995e-05	0.00319818	2.44433
ENSG00000251003	2667	ZFPM2-AS1	ZFPM2 antisense RNA 1	processed_transcript	4.69453	0.636954	6.84419	4.53754e-05	0.00309518	2.43346
ENSG00000187621	10566	TCL6	T cell leukemia/lymphoma 6	processed_transcript	-6.51349	-3.65892	-7.252	2.7834e-05	0.00238108	2.42936
ENSG00000183049	8762	CAMK1D	calcium/calmodulin dependent protein kinase ID	protein_coding	-3.48041	4.90536	-6.98252	4.114e-05	0.0029735	2.42443
ENSG00000146592	11674	CREB5	cAMP responsive element binding protein 5	protein_coding	-2.743	5.13182	-6.99273	4.06426e-05	0.00294959	2.42312
ENSG00000171303	6223	KCNK3	potassium two pore domain channel subfamily K member 3	protein_coding	-6.14443	-2.14772	-6.95418	3.96947e-05	0.0029046	2.40703
ENSG00000117069	4263	ST6GALNAC5	ST6 N-acetylgalactosaminide alpha-2,6-sialyltransferase 5	protein_coding	-4.28218	-0.406097	-6.78368	4.88708e-05	0.00324047	2.40375
ENSG00000149564	2920	ESAM	endothelial cell adhesion molecule	protein_coding	5.94529	-1.19846	7.19399	2.98021e-05	0.00248246	2.40315
ENSG00000183807	1036	FAM162B	family with sequence similarity 162 member B	protein_coding	5.17415	0.0197183	6.8989	4.24471e-05	0.00300661	2.40202
ENSG00000214357	6424	NEURL1B	neuralized E3 ubiquitin protein ligase 1B	protein_coding	7.6657	2.75215	6.78097	5.24434e-05	0.0033751	2.37352
ENSG00000115163	1983	CENPA	centromere protein A	protein_coding	3.50933	0.200988	6.78248	4.89431e-05	0.00324047	2.35672
ENSG00000259471	833	LINC01169	long intergenic non-protein coding RNA 1169	lincRNA	-5.45748	-3.4693	-7.21868	2.89466e-05	0.00244089	2.34216
ENSG00000272321	2622	AP003355.2	novel transcript, antisense to STK3	antisense	4.75663	2.26294	6.74441	5.4833e-05	0.00343835	2.33186
ENSG00000138160	4860	KIF11	kinesin family member 11	protein_coding	3.18751	3.77552	6.74211	5.19788e-05	0.00337158	2.32724
ENSG00000121207	7562	LRAT	lecithin retinol acyltransferase	protein_coding	-5.65412	-0.721191	-6.76937	5.27351e-05	0.0033751	2.31984
ENSG00000142731	4482	PLK4	polo like kinase 4	protein_coding	4.08996	1.53007	6.68316	5.53382e-05	0.00343835	2.30984
ENSG00000186871	4364	ERCC6L	ERCC excision repair 6 like, spindle assembly checkpoint helicase	protein_coding	4.01656	0.753738	6.70711	5.37174e-05	0.00340942	2.3072
ENSG00000103175	8785	WFDC1	WAP four-disulfide core domain 1	protein_coding	6.03299	0.585393	6.78839	5.06834e-05	0.00332408	2.30572
ENSG00000204282	4402	TNRC6C-AS1	TNRC6C antisense RNA 1	processed_transcript	9.79154	-2.35319	7.5652	1.95789e-05	0.00194777	2.28789
ENSG00000150938	7122	CRIM1	cysteine rich transmembrane BMP regulator 1	protein_coding	2.13304	9.1843	6.82488	4.64605e-05	0.00314016	2.27685
ENSG00000117650	3095	NEK2	NIMA related kinase 2	protein_coding	3.91255	1.14411	6.6624	5.67857e-05	0.00347945	2.27636
ENSG00000145428	4390	RNF175	ring finger protein 175	protein_coding	-7.44798	-4.20777	-7.1807	3.02741e-05	0.0024875	2.27409
ENSG00000156711	7197	MAPK13	mitogen-activated protein kinase 13	protein_coding	-1.71815	4.69558	-6.78272	4.8929e-05	0.00324047	2.24766
ENSG00000124440	8371	HIF3A	hypoxia inducible factor 3 subunit alpha	protein_coding	-5.13798	-1.25388	-6.70119	5.41131e-05	0.00342227	2.24715
ENSG00000185774	4256	KCNIP4	potassium voltage-gated channel interacting protein 4	protein_coding	-5.37193	-2.17988	-6.79469	4.82142e-05	0.003234	2.23709
ENSG00000070601	5867	FRMPD1	FERM and PDZ domain containing 1	protein_coding	-7.73452	-1.55415	-6.77547	5.27954e-05	0.0033751	2.23514
ENSG00000165887	1451	ANKRD2	ankyrin repeat domain 2	protein_coding	-5.04679	-2.06463	-6.77539	4.93724e-05	0.00325014	2.23295
ENSG00000080823	10996	MOK	MOK protein kinase	protein_coding	-1.68365	4.03069	-6.71467	5.32167e-05	0.00338979	2.21839
ENSG00000151617	4238	EDNRA	endothelin receptor type A	protein_coding	2.48766	4.1772	6.66641	5.6503e-05	0.00347819	2.2066
ENSG00000147526	12609	TACC1	transforming acidic coiled-coil containing protein 1	protein_coding	1.94555	7.31564	6.78083	4.90426e-05	0.00324047	2.18376
ENSG00000187498	14738	COL4A1	collagen type IV alpha 1 chain	protein_coding	5.50937	9.82203	6.79027	5.18539e-05	0.00337158	2.1827
ENSG00000280061	4103	AC011504.1	TEC	TEC	-7.93949	-3.88859	-7.00282	3.78449e-05	0.0028423	2.17288
ENSG00000069535	2891	MAOB	monoamine oxidase B	protein_coding	-4.09642	-1.05486	-6.60068	6.13366e-05	0.00369438	2.15473
ENSG00000113657	7164	DPYSL3	dihydropyrimidinase like 3	protein_coding	-2.53817	8.23523	-6.77047	5.2664e-05	0.0033751	2.15343
ENSG00000134242	4503	PTPN22	protein tyrosine phosphatase, non-receptor type 22	protein_coding	-3.41271	0.324575	-6.54603	6.56963e-05	0.00389081	2.14839
ENSG00000152402	16361	GUCY1A2	guanylate cyclase 1 soluble subunit alpha 2	protein_coding	-3.37272	3.97132	-6.70047	5.78625e-05	0.0035332	2.13409
ENSG00000243137	6274	PSG4	pregnancy specific beta-1-glycoprotein 4	protein_coding	-2.88014	3.67252	-6.63628	6.00065e-05	0.0036266	2.12474
ENSG00000108231	11108	LGI1	leucine rich glioma inactivated 1	protein_coding	-4.54248	-2.18012	-6.69089	5.48098e-05	0.00343835	2.11996
ENSG00000165169	3186	DYNLT3	dynein light chain Tctex-type 3	protein_coding	1.86769	5.40971	6.6858	5.51575e-05	0.00343835	2.11947
ENSG00000016391	7758	CHDH	choline dehydrogenase	protein_coding	-3.99295	-1.01542	-6.56459	6.41794e-05	0.00382656	2.11385
ENSG00000169508	1700	GPR183	G protein-coupled receptor 183	protein_coding	7.84204	-1.97327	7.25962	2.75861e-05	0.00237183	2.10637
ENSG00000090924	9200	PLEKHG2	pleckstrin homology and RhoGEF domain containing G2	protein_coding	2.22124	5.37668	6.66548	5.65687e-05	0.00347819	2.10142
ENSG00000178184	4224	PARD6G	par-6 family cell polarity regulator gamma	protein_coding	-3.15443	0.949777	-6.50494	6.91938e-05	0.00404384	2.09924
ENSG00000111962	4563	UST	uronyl 2-sulfotransferase	protein_coding	-1.49132	5.11779	-6.68698	5.50762e-05	0.00343835	2.09727
ENSG00000090889	4533	KIF4A	kinesin family member 4A	protein_coding	3.53581	2.72548	6.51246	6.91263e-05	0.00404384	2.08926
ENSG00000163485	4191	ADORA1	adenosine A1 receptor	protein_coding	-5.19381	2.80327	-6.60309	6.52412e-05	0.00387682	2.08692
ENSG00000176406	13619	RIMS2	regulating synaptic membrane exocytosis 2	protein_coding	-5.21626	-2.74731	-6.73743	5.1739e-05	0.00337158	2.06743
ENSG00000185697	7239	MYBL1	MYB proto-oncogene like 1	protein_coding	3.30441	2.2015	6.47653	7.17302e-05	0.00414869	2.06214
ENSG00000152767	36228	FARP1	FERM, ARH/RhoGEF and pleckstrin domain protein 1	protein_coding	1.39131	6.8853	6.67917	5.56135e-05	0.00344337	2.05048
ENSG00000106511	2500	MEOX2	mesenchyme homeobox 2	protein_coding	3.42765	4.96515	6.61858	6.40024e-05	0.00382656	2.04728
ENSG00000152939	5366	MARVELD2	MARVEL domain containing 2	protein_coding	3.23056	0.823041	6.46408	7.28726e-05	0.0041897	2.03805
ENSG00000168952	8067	STXBP6	syntaxin binding protein 6	protein_coding	-3.48489	0.909175	-6.45035	7.41556e-05	0.00422234	2.03273
ENSG00000137807	6576	KIF23	kinesin family member 23	protein_coding	2.91028	3.77123	6.49857	6.97537e-05	0.00406315	2.02619
ENSG00000118257	13896	NRP2	neuropilin 2	protein_coding	-1.99576	5.25699	-6.63127	5.90338e-05	0.00358004	2.01511
ENSG00000134057	2558	CCNB1	cyclin B1	protein_coding	2.73952	3.62648	6.47439	7.1925e-05	0.00414869	2.00128
ENSG00000181072	8322	CHRM2	cholinergic receptor muscarinic 2	protein_coding	6.57212	-0.0802685	6.58712	6.37992e-05	0.00382656	1.99739
ENSG00000172349	12094	IL16	interleukin 16	protein_coding	-2.55461	1.50721	-6.40949	7.81202e-05	0.0043777	1.9725
ENSG00000143228	3362	NUF2	NDC80 kinetochore complex component NUF2	protein_coding	3.69596	1.41338	6.39386	7.96964e-05	0.00442403	1.96432
ENSG00000112852	4126	PCDHB2	protocadherin beta 2	protein_coding	3.0799	3.09992	6.41423	7.76482e-05	0.00436506	1.95662
ENSG00000076770	12199	MBNL3	muscleblind like splicing regulator 3	protein_coding	-2.1926	4.18153	-6.52276	6.7653e-05	0.00398006	1.95126
ENSG00000121152	3278	NCAPH	non-SMC condensin I complex subunit H	protein_coding	3.67476	1.47774	6.37946	8.11793e-05	0.00448425	1.9473
ENSG00000002746	13965	HECW1	HECT, C2 and WW domain containing E3 ubiquitin protein ligase 1	protein_coding	-4.41601	-1.62169	-6.45575	7.36476e-05	0.00420694	1.94196
ENSG00000104432	3392	IL7	interleukin 7	protein_coding	-3.31457	1.37653	-6.36871	8.23062e-05	0.004519	1.92176
ENSG00000170439	1506	METTL7B	methyltransferase like 7B	protein_coding	-3.81922	-0.357346	-6.35493	8.37745e-05	0.00454043	1.90691
ENSG00000185551	6459	NR2F2	nuclear receptor subfamily 2 group F member 2	protein_coding	2.51093	8.35521	6.58409	6.67968e-05	0.00394279	1.89029
ENSG00000046889	12058	PREX2	phosphatidylinositol-3,4,5-trisphosphate dependent Rac exchange factor 2	protein_coding	-3.96247	0.145006	-6.33083	8.64112e-05	0.00463688	1.88728
ENSG00000185052	3933	SLC24A3	solute carrier family 24 member 3	protein_coding	3.58579	1.5154	6.32516	8.70444e-05	0.00463961	1.88107
ENSG00000123612	9195	ACVR1C	activin A receptor type 1C	protein_coding	4.59778	2.67558	6.36763	8.764e-05	0.00464649	1.87219
ENSG00000169760	10148	NLGN1	neuroligin 1	protein_coding	-2.27723	4.06153	-6.44426	7.47323e-05	0.00422799	1.85818
ENSG00000110693	19636	SOX6	SRY-box 6	protein_coding	4.7258	0.10433	6.36529	8.2668e-05	0.004519	1.85348
ENSG00000115525	16318	ST3GAL5	ST3 beta-galactoside alpha-2,3-sialyltransferase 5	protein_coding	-2.34996	3.52577	-6.40301	7.87697e-05	0.00440017	1.85114
ENSG00000102452	9140	NALCN	sodium leak channel, non-selective	protein_coding	4.81821	1.53678	6.33706	9.05523e-05	0.00471618	1.84842
ENSG00000134508	6654	CABLES1	Cdk5 and Abl enzyme substrate 1	protein_coding	-1.70657	4.42874	-6.4559	7.36338e-05	0.00420694	1.84657
ENSG00000183421	4033	RIPK4	receptor interacting serine/threonine kinase 4	protein_coding	3.96211	1.02669	6.29632	9.03439e-05	0.00471618	1.83808
ENSG00000122786	9843	CALD1	caldesmon 1	protein_coding	2.72111	11.3065	6.47396	7.60916e-05	0.00429118	1.83697
ENSG00000259134	2792	LINC00924	long intergenic non-protein coding RNA 924	lincRNA	7.19775	1.29241	6.35863	8.86466e-05	0.00465927	1.83555
ENSG00000283654	3229	LMLN2	leishmanolysin like peptidase 2	protein_coding	-5.22434	-1.14676	-6.31818	8.86704e-05	0.00465927	1.81624
ENSG00000068489	4080	PRR11	proline rich 11	protein_coding	2.71066	4.1689	6.35998	8.38445e-05	0.00454043	1.80936
ENSG00000278530	7046	CHMP1B2P	charged multivesicular body protein 1B2, pseudogene	transcribed_unitary_pseudogene	-8.77767	-1.70449	-6.38991	8.52005e-05	0.0045858	1.80594
ENSG00000149968	2048	MMP3	matrix metallopeptidase 3	protein_coding	-9.73185	-0.704792	-6.31308	9.39379e-05	0.00483562	1.79913
ENSG00000064309	10600	CDON	cell adhesion associated, oncogene regulated	protein_coding	-3.22629	5.60611	-6.49734	7.44243e-05	0.00422405	1.77478
ENSG00000114771	1668	AADAC	arylacetamide deacetylase	protein_coding	-3.91946	0.460605	-6.23831	9.81788e-05	0.00491444	1.76661
ENSG00000165304	3087	MELK	maternal embryonic leucine zipper kinase	protein_coding	3.26602	2.97703	6.25777	9.57338e-05	0.00489958	1.75621
ENSG00000175063	1286	UBE2C	ubiquitin conjugating enzyme E2 C	protein_coding	3.58008	1.49625	6.22301	9.93546e-05	0.00491444	1.75474
ENSG00000152049	4124	KCNE4	potassium voltage-gated channel subfamily E regulatory subunit 4	protein_coding	3.79242	5.47446	6.41363	8.26833e-05	0.004519	1.74946
ENSG00000072571	3936	HMMR	hyaluronan mediated motility receptor	protein_coding	3.49917	2.19734	6.2248	9.9123e-05	0.00491444	1.74786
ENSG00000188916	4407	INSYN2	inhibitory synaptic factor 2A	protein_coding	-3.89484	-0.733419	-6.23274	9.81045e-05	0.00491444	1.74662
ENSG00000090661	4059	CERS4	ceramide synthase 4	protein_coding	-4.48222	-1.15605	-6.24243	9.68765e-05	0.00491054	1.73846
ENSG00000255310	1939	AF131215.5	novel transcript	sense_intronic	4.2925	-1.04363	6.37842	8.12879e-05	0.00448425	1.73529
ENSG00000115468	3052	EFHD1	EF-hand domain family member D1	protein_coding	6.3576	0.794576	6.27701	9.83691e-05	0.00491444	1.72824
ENSG00000168427	3726	KLHL30	kelch like family member 30	protein_coding	5.99026	-0.093421	6.29377	9.19965e-05	0.00474949	1.71009
ENSG00000146938	7441	NLGN4X	neuroligin 4 X-linked	protein_coding	8.6606	-2.45505	6.85169	4.49615e-05	0.00308596	1.70751
ENSG00000274026	1593	FAM27E3	family with sequence similarity 27 member E3	transcribed_processed_pseudogene	4.94351	-0.469401	6.28516	9.16565e-05	0.00474577	1.70054
ENSG00000134690	2469	CDCA8	cell division cycle associated 8	protein_coding	4.08898	1.91953	6.18956	0.000105921	0.00509689	1.69354
ENSG00000101695	6508	RNF125	ring finger protein 125	protein_coding	-2.7246	0.76329	-6.17034	0.000106424	0.00510243	1.68665
ENSG00000038295	7522	TLL1	tolloid like 1	protein_coding	6.9856	1.4554	6.2198	0.000105867	0.00509689	1.68597
ENSG00000101974	7407	ATP11C	ATPase phospholipid transporting 11C	protein_coding	1.44229	6.70108	6.39999	7.90746e-05	0.00440331	1.6843
ENSG00000125726	1532	CD70	CD70 molecule	protein_coding	-6.54217	-1.16284	-6.22733	0.000104845	0.00508658	1.67694
ENSG00000080986	3600	NDC80	NDC80, kinetochore complex component	protein_coding	4.06516	2.80055	6.21432	0.000106617	0.00510243	1.67149
ENSG00000143995	10934	MEIS1	Meis homeobox 1	protein_coding	-1.65296	4.91335	-6.35121	8.41753e-05	0.00454444	1.66901
ENSG00000051341	9400	POLQ	DNA polymerase theta	protein_coding	3.59947	1.48045	6.14909	0.000109427	0.00518657	1.66251
ENSG00000112186	3637	CAP2	cyclase associated actin cytoskeleton regulatory protein 2	protein_coding	3.47558	4.14599	6.2696	9.93073e-05	0.00491444	1.66222
ENSG00000187867	2533	PALM3	paralemmin 3	protein_coding	-3.61574	-1.86206	-6.24123	9.70278e-05	0.00491054	1.65612
ENSG00000108001	4623	EBF3	EBF transcription factor 3	protein_coding	-2.84342	5.80507	-6.40688	8.33915e-05	0.00454043	1.65425
ENSG00000196730	8907	DAPK1	death associated protein kinase 1	protein_coding	-2.00723	2.55841	-6.19136	0.000103539	0.00505089	1.6506
ENSG00000137501	11258	SYTL2	synaptotagmin like 2	protein_coding	3.1995	6.80261	6.37629	8.66827e-05	0.00463739	1.61431
ENSG00000169515	3334	CCDC8	coiled-coil domain containing 8	protein_coding	-2.5248	3.58397	-6.22951	9.90451e-05	0.00491444	1.61247
ENSG00000197249	4902	SERPINA1	serpin family A member 1	protein_coding	-5.06628	-3.15037	-6.31101	8.86469e-05	0.00465927	1.5986
ENSG00000007237	10100	GAS7	growth arrest specific 7	protein_coding	-2.13074	5.16971	-6.30213	9.04008e-05	0.00471618	1.58779
ENSG00000104321	6377	TRPA1	transient receptor potential cation channel subfamily A member 1	protein_coding	-4.29232	-1.72012	-6.13715	0.000111155	0.00523492	1.57117
ENSG00000120885	6616	CLU	clusterin	protein_coding	-2.9854	9.66764	-6.2875	9.70572e-05	0.00491054	1.5653
ENSG00000146410	2450	MTFR2	mitochondrial fission regulator 2	protein_coding	3.8345	-0.581276	6.14829	0.000109542	0.00518657	1.5605
ENSG00000197320	2032	AC060834.1	C3 and PZP-like, alpha-2-macroglobulin domain containing 8 (CPAMD8) pseudogene	processed_pseudogene	8.92206	-2.15246	6.64295	5.87784e-05	0.00357679	1.56035
ENSG00000282851	3045	BISPR	BST2 interferon stimulated positive regulator	lincRNA	3.46595	0.66286	6.07132	0.000121224	0.00559021	1.5578
ENSG00000107438	2239	PDLIM1	PDZ and LIM domain 1	protein_coding	1.96025	5.29104	6.24686	9.63213e-05	0.00491054	1.55216
ENSG00000111052	6795	LIN7A	lin-7 homolog A, crumbs cell polarity complex component	protein_coding	2.67788	5.19396	6.2502	0.000101431	0.00497547	1.53599
ENSG00000123473	7291	STIL	STIL, centriolar assembly protein	protein_coding	2.10139	2.80191	6.08391	0.000119226	0.00551241	1.53473
ENSG00000050730	3768	TNIP3	TNFAIP3 interacting protein 3	protein_coding	-2.87627	-0.349724	-6.04785	0.000125048	0.00566331	1.5312
ENSG00000144868	8425	TMEM108	transmembrane protein 108	protein_coding	8.29944	-0.608977	6.33629	9.12009e-05	0.00473603	1.53035
ENSG00000129195	2823	PIMREG	PICALM interacting mitotic regulator	protein_coding	4.67964	1.38319	6.0681	0.00012816	0.00574548	1.51869
ENSG00000137804	2875	NUSAP1	nucleolar and spindle associated protein 1	protein_coding	4.36111	2.12847	6.07508	0.000127732	0.0057408	1.5153
ENSG00000172201	2344	ID4	inhibitor of DNA binding 4, HLH protein	protein_coding	3.08157	4.21951	6.16272	0.000113553	0.00530552	1.51407
ENSG00000198846	4131	TOX	thymocyte selection associated high mobility group box	protein_coding	4.87964	0.823113	6.04708	0.000127667	0.0057408	1.50578
ENSG00000081818	3825	PCDHB4	protocadherin beta 4	protein_coding	6.00025	-1.05711	6.22594	9.89759e-05	0.00491444	1.50445
ENSG00000179750	1896	APOBEC3B	apolipoprotein B mRNA editing enzyme catalytic subunit 3B	protein_coding	3.00717	0.604866	6.01434	0.000130736	0.00583141	1.48893
ENSG00000070193	3011	FGF10	fibroblast growth factor 10	protein_coding	-3.71746	0.434147	-6.00974	0.000131538	0.00583777	1.48491
ENSG00000139734	7442	DIAPH3	diaphanous related formin 3	protein_coding	3.52111	3.58013	6.09161	0.000125004	0.00566331	1.46862
ENSG00000106809	3321	OGN	osteoglycin	protein_coding	-3.80271	4.73624	-6.21226	0.000106901	0.00510243	1.46838
ENSG00000002834	7061	LASP1	LIM and SH3 protein 1	protein_coding	1.55268	9.32891	6.19725	0.000102747	0.00502607	1.45823
ENSG00000171320	7973	ESCO2	establishment of sister chromatid cohesion N-acetyltransferase 2	protein_coding	3.81801	1.50426	5.98296	0.00013641	0.00596432	1.45158
ENSG00000218336	11983	TENM3	teneurin transmembrane protein 3	protein_coding	-2.36338	5.93016	-6.26016	0.000100515	0.00494424	1.45026
ENSG00000180447	2827	GAS1	growth arrest specific 1	protein_coding	-1.98022	5.8307	-6.22422	9.97279e-05	0.00491917	1.44765
ENSG00000135218	10880	CD36	CD36 molecule	protein_coding	4.71518	9.32245	6.23105	0.000104345	0.00507622	1.44393
ENSG00000281969	4477	AL592158.1	TEC	TEC	5.62488	2.04607	6.01149	0.000138838	0.00598185	1.44133
ENSG00000227502	2755	LINC01268	long intergenic non-protein coding RNA 1268	lincRNA	11.7978	-2.44209	6.53291	7.11886e-05	0.00413314	1.42101
ENSG00000253873	5814	PCDHGA11	protocadherin gamma subfamily A, 11	protein_coding	-2.80022	3.99346	-6.13991	0.000117388	0.00545592	1.4158
ENSG00000183760	3107	ACP7	acid phosphatase 7, tartrate resistant (putative)	protein_coding	-4.97031	-1.503	-5.98267	0.000137396	0.00598185	1.40471
ENSG00000162981	8384	FAM84A	family with sequence similarity 84 member A	protein_coding	-3.88679	-0.93889	-5.94947	0.000142551	0.00606801	1.39577
ENSG00000104435	2362	STMN2	stathmin 2	protein_coding	-5.67194	3.65142	-6.10943	0.000122134	0.00560449	1.38632
ENSG00000164070	11621	HSPA4L	heat shock protein family A (Hsp70) member 4 like	protein_coding	-1.61926	4.74298	-6.13135	0.000112005	0.00524703	1.38551
ENSG00000133048	3408	CHI3L1	chitinase 3 like 1	protein_coding	-5.95681	7.65552	-6.17796	0.00011174	0.00524703	1.38332
ENSG00000134363	2969	FST	follistatin	protein_coding	1.4191	6.68582	6.17422	0.000105884	0.00509689	1.3793
ENSG00000168546	5716	GFRA2	GDNF family receptor alpha 2	protein_coding	-8.6527	-2.54518	-6.06653	0.000129167	0.005776	1.3747
ENSG00000134802	4517	SLC43A3	solute carrier family 43 member 3	protein_coding	-2.40199	4.67677	-6.15186	0.000114721	0.005346	1.37236
ENSG00000198947	18910	DMD	dystrophin	protein_coding	3.09509	4.90955	6.10078	0.000123517	0.0056518	1.36686
ENSG00000236453	1064	AC003092.1	novel transcript	lincRNA	-5.5708	-1.90735	-5.97425	0.000139673	0.00599303	1.35897
ENSG00000250889	793	LINC01336	long intergenic non-protein coding RNA 1336	lincRNA	4.85149	-0.357509	5.96418	0.000139774	0.00599303	1.34857
ENSG00000165757	9515	JCAD	junctional cadherin 5 associated	protein_coding	2.12421	6.98602	6.15476	0.000111086	0.00523492	1.33549
ENSG00000016402	4730	IL20RA	interleukin 20 receptor subunit alpha	protein_coding	3.82563	-0.823975	5.9709	0.000138526	0.00598185	1.33466
ENSG00000095370	4659	SH2D3C	SH2 domain containing 3C	protein_coding	6.29869	-0.486601	6.00944	0.000134183	0.00589606	1.32469
ENSG00000144354	3934	CDCA7	cell division cycle associated 7	protein_coding	3.3501	1.22384	5.87411	0.000157738	0.0065291	1.31391
ENSG00000174599	2023	TRAM1L1	translocation associated membrane protein 1 like 1	protein_coding	5.66751	-2.18142	6.25311	9.55427e-05	0.00489958	1.30948
ENSG00000128594	4036	LRRC4	leucine rich repeat containing 4	protein_coding	-4.27724	-1.09395	-5.87378	0.000157808	0.0065291	1.29762
ENSG00000203867	8162	RBM20	RNA binding motif protein 20	protein_coding	5.92487	0.744921	5.90407	0.000160034	0.00659526	1.28758
ENSG00000198668	7705	CALM1	calmodulin 1	protein_coding	1.53265	7.45893	6.09265	0.000117859	0.00546347	1.26892
ENSG00000024526	5904	DEPDC1	DEP domain containing 1	protein_coding	3.62178	2.77499	5.89756	0.000160424	0.00659526	1.2624
ENSG00000116774	2821	OLFML3	olfactomedin like 3	protein_coding	-2.05033	7.59206	-6.07225	0.000122167	0.00560449	1.2468
ENSG00000162373	2138	BEND5	BEN domain containing 5	protein_coding	-7.57676	-3.85274	-6.08235	0.000124338	0.00566331	1.2408
ENSG00000198910	7270	L1CAM	L1 cell adhesion molecule	protein_coding	8.4042	0.179382	5.94443	0.000151686	0.00633505	1.23327
ENSG00000254506	2371	AP003080.1	novel pseudogene	transcribed_processed_pseudogene	7.64302	-3.3331	6.32335	8.72481e-05	0.00463961	1.22746
ENSG00000196616	10777	ADH1B	alcohol dehydrogenase 1B (class I), beta polypeptide	protein_coding	-2.82989	4.82331	-6.05484	0.000131159	0.00583557	1.22666
ENSG00000258754	6795	LINC01579	long intergenic non-protein coding RNA 1579	lincRNA	-6.04562	-2.00873	-5.8941	0.000161041	0.00660117	1.22287
ENSG00000151014	2504	NOCT	nocturnin	protein_coding	3.05094	2.11642	5.81633	0.000170557	0.00692711	1.21688
ENSG00000096696	10093	DSP	desmoplakin	protein_coding	3.52848	5.93023	6.0412	0.000133524	0.0058817	1.21376
ENSG00000153956	9010	CACNA2D1	calcium voltage-gated channel auxiliary subunit alpha2delta 1	protein_coding	2.03004	6.74003	6.05663	0.000124962	0.00566331	1.21177
ENSG00000265962	818	GACAT2	gastric cancer associated transcript 2	antisense	-6.24526	-3.75764	-6.00159	0.000132972	0.00587198	1.19492
ENSG00000166851	4760	PLK1	polo like kinase 1	protein_coding	2.74497	2.28418	5.80509	0.000173179	0.00696966	1.19277
ENSG00000064655	3618	EYA2	EYA transcriptional coactivator and phosphatase 2	protein_coding	-5.0166	-0.436084	-5.81433	0.000180419	0.0071155	1.19239
ENSG00000139364	15703	TMEM132B	transmembrane protein 132B	protein_coding	-4.579	3.04825	-5.92819	0.000154987	0.00645767	1.19132
ENSG00000215018	6619	COL28A1	collagen type XXVIII alpha 1 chain	protein_coding	-4.52338	-1.00691	-5.78578	0.000179261	0.0071155	1.18506
ENSG00000143512	3289	HHIPL2	HHIP like 2	protein_coding	-4.59562	0.376248	-5.80078	0.000183733	0.00719635	1.16953
ENSG00000197934	3713	CYYR1-AS1	cysteine and tyrosine rich 1 antisense RNA 1	antisense	-3.41048	-1.07173	-5.77498	0.000180416	0.0071155	1.16401
ENSG00000232725	1087	U52111.1	novel transcript	antisense	-5.69345	-1.33978	-5.80085	0.000183714	0.00719635	1.15279
ENSG00000141655	8999	TNFRSF11A	TNF receptor superfamily member 11a	protein_coding	-6.23555	-2.51133	-5.84359	0.00017254	0.00695975	1.14927
ENSG00000117399	2038	CDC20	cell division cycle 20	protein_coding	2.87378	1.84952	5.75856	0.000184501	0.00719635	1.14703
ENSG00000087586	2928	AURKA	aurora kinase A	protein_coding	2.35966	2.83541	5.7889	0.000177032	0.00707648	1.1402
ENSG00000171241	4459	SHCBP1	SHC binding and spindle associated 1	protein_coding	3.06808	3.12834	5.80137	0.000175701	0.00705512	1.13984
ENSG00000226992	592	AC145625.1	novel transcript	lincRNA	-5.56923	-1.7918	-5.7962	0.000178544	0.0071098	1.13836
ENSG00000170396	4694	ZNF804A	zinc finger protein 804A	protein_coding	3.13248	0.352251	5.73996	0.000189246	0.00734877	1.13819
ENSG00000280304	3497	AC104260.2	TEC	TEC	7.73907	0.835644	5.79887	0.000184205	0.00719635	1.13813
ENSG00000161800	4487	RACGAP1	Rac GTPase activating protein 1	protein_coding	2.08497	4.9814	5.92091	0.000148112	0.00622987	1.13565
ENSG00000134871	19293	COL4A2	collagen type IV alpha 2 chain	protein_coding	4.37265	8.6044	6.01454	0.000138282	0.00598185	1.13398
ENSG00000101265	5759	RASSF2	Ras association domain family member 2	protein_coding	-2.90433	3.59548	-5.90177	0.000160524	0.00659526	1.1276
ENSG00000143473	9812	KCNH1	potassium voltage-gated channel subfamily H member 1	protein_coding	4.81464	0.562436	5.7471	0.000190938	0.00734877	1.12715
ENSG00000131370	4159	SH3BP5	SH3 domain binding protein 5	protein_coding	-1.6494	6.30118	-5.99207	0.000134668	0.00590274	1.12538
ENSG00000163453	1930	IGFBP7	insulin like growth factor binding protein 7	protein_coding	2.33972	8.03368	6.01558	0.000138093	0.00598185	1.12516
ENSG00000082397	12203	EPB41L3	erythrocyte membrane protein band 4.1 like 3	protein_coding	-2.16697	5.88421	-6.01058	0.000138007	0.00598185	1.1174
ENSG00000008118	2676	CAMK1G	calcium/calmodulin dependent protein kinase IG	protein_coding	-3.72407	0.873751	-5.74488	0.000191429	0.00734877	1.11531
ENSG00000104154	8073	SLC30A4	solute carrier family 30 member 4	protein_coding	1.49372	4.55598	5.88304	0.00015585	0.00647838	1.11222
ENSG00000103723	9108	AP3B2	adaptor related protein complex 3 subunit beta 2	protein_coding	-3.34139	-1.1716	-5.72765	0.00019246	0.00736089	1.11034
ENSG00000165152	5568	TMEM246	transmembrane protein 246	protein_coding	2.95317	2.55888	5.73043	0.000191729	0.00734877	1.08131
ENSG00000167332	2907	OR51E2	olfactory receptor family 51 subfamily E member 2	protein_coding	6.19438	-3.03969	6.15416	0.000108703	0.00517447	1.07142
ENSG00000114019	5984	AMOTL2	angiomotin like 2	protein_coding	1.76875	6.93642	5.95067	0.000142322	0.00606801	1.0698
ENSG00000138182	6851	KIF20B	kinesin family member 20B	protein_coding	2.4492	3.83915	5.78213	0.000178668	0.0071098	1.06038
ENSG00000108950	6203	FAM20A	FAM20A, golgi associated secretory pathway pseudokinase	protein_coding	-2.3191	6.11519	-5.97485	0.000145706	0.00616912	1.05936
ENSG00000157456	2801	CCNB2	cyclin B2	protein_coding	3.11503	1.78613	5.68979	0.000202715	0.00762141	1.05849
ENSG00000174099	7405	MSRB3	methionine sulfoxide reductase B3	protein_coding	1.5253	7.70466	5.93264	0.000145801	0.00616912	1.0502
ENSG00000163535	6022	SGO2	shugoshin 2	protein_coding	2.48923	3.23965	5.73274	0.000191124	0.00734877	1.03902
ENSG00000109805	4921	NCAPG	non-SMC condensin I complex subunit G	protein_coding	3.5432	3.08481	5.74428	0.000198271	0.00751816	1.03514
ENSG00000165410	7179	CFL2	cofilin 2	protein_coding	1.77715	7.18928	5.92448	0.000147404	0.00621483	1.0332
ENSG00000225402	1047	AC010878.1	serine/threonine kinase receptor associated protein (STRAP) pseudogene	processed_pseudogene	4.58906	-2.24289	5.93177	0.000145971	0.00616912	1.03043
ENSG00000065320	6383	NTN1	netrin 1	protein_coding	-5.21259	1.76777	-5.74444	0.000198228	0.00751816	1.02947
ENSG00000256124	4019	LINC01152	long intergenic non-protein coding RNA 1152	lincRNA	-4.65964	-1.29262	-5.66511	0.000211401	0.00781222	1.0222
ENSG00000122870	6569	BICC1	BicC family RNA binding protein 1	protein_coding	-1.1819	7.67577	-5.90687	0.000150933	0.00631847	1.02179
ENSG00000204054	13171	LINC00963	long intergenic non-protein coding RNA 963	processed_transcript	-1.39184	5.96567	-5.91273	0.000149748	0.00628373	1.01825
ENSG00000129810	3828	SGO1	shugoshin 1	protein_coding	3.56144	0.192469	5.65034	0.000214029	0.00786311	1.01807
ENSG00000143476	4916	DTL	denticleless E3 ubiquitin protein ligase homolog	protein_coding	3.49395	2.92483	5.71611	0.000205312	0.00765402	1.00811
ENSG00000162267	5921	ITIH3	inter-alpha-trypsin inhibitor heavy chain 3	protein_coding	8.55176	-0.388622	5.81059	0.000181327	0.00713541	1.00789
ENSG00000135547	2741	HEY2	hes related family bHLH transcription factor with YRPW motif 2	protein_coding	9.93737	-2.01791	6.04978	0.000132031	0.005845	1.00454
ENSG00000186462	2550	NAP1L2	nucleosome assembly protein 1 like 2	protein_coding	5.34057	-1.57538	5.80821	0.000172447	0.00695975	0.998004
ENSG00000136541	4393	ERMN	ermin	protein_coding	5.86399	0.639774	5.67137	0.000218889	0.00794282	0.997193
ENSG00000137869	8437	CYP19A1	cytochrome P450 family 19 subfamily A member 1	protein_coding	-3.6326	2.35719	-5.73719	0.000200183	0.00757443	0.994192
ENSG00000164761	2827	TNFRSF11B	TNF receptor superfamily member 11b	protein_coding	2.19216	5.67351	5.87731	0.000162061	0.00662766	0.992554
ENSG00000165244	3646	ZNF367	zinc finger protein 367	protein_coding	3.99345	1.73169	5.65966	0.000220955	0.00800136	0.989145
ENSG00000048540	10268	LMO3	LIM domain only 3	protein_coding	-2.93135	1.76076	-5.66461	0.000209858	0.00780707	0.983966
ENSG00000140563	12978	MCTP2	multiple C2 and transmembrane domain containing 2	protein_coding	-1.80173	2.69246	-5.69323	0.000201759	0.00760161	0.970673
ENSG00000186310	2639	NAP1L3	nucleosome assembly protein 1 like 3	protein_coding	3.50694	1.95964	5.62855	0.000222327	0.00802945	0.966571
ENSG00000078399	3029	HOXA9	homeobox A9	protein_coding	-2.00094	2.07705	-5.66089	0.000210939	0.00781222	0.966538
ENSG00000184985	6317	SORCS2	sortilin related VPS10 domain containing receptor 2	protein_coding	-3.48864	2.16923	-5.70051	0.000210384	0.00781024	0.959182
ENSG00000128944	3654	KNSTRN	kinetochore localized astrin (SPAG5) binding protein	protein_coding	1.77648	3.28153	5.68425	0.000204263	0.00765402	0.959101
ENSG00000258819	2793	LINC02289	long intergenic non-protein coding RNA 2289	lincRNA	7.09747	-3.4889	6.03899	0.000126526	0.00571562	0.954441
ENSG00000145423	2032	SFRP2	secreted frizzled related protein 2	protein_coding	-7.414	-2.4343	-5.679	0.000216627	0.00790933	0.940946
ENSG00000180914	4514	OXTR	oxytocin receptor	protein_coding	3.90857	3.27379	5.67342	0.00021828	0.00794282	0.933591
ENSG00000105202	2173	FBL	fibrillarin	protein_coding	-1.55728	6.41958	-5.85221	0.00016247	0.00662909	0.929353
ENSG00000082293	8511	COL19A1	collagen type XIX alpha 1 chain	protein_coding	3.03225	0.955636	5.57227	0.000238462	0.00839499	0.921131
ENSG00000076382	5472	SPAG5	sperm associated antigen 5	protein_coding	2.93664	2.6749	5.61666	0.000224223	0.00806136	0.919897
ENSG00000073282	7454	TP63	tumor protein p63	protein_coding	3.45151	-0.245343	5.58563	0.000234079	0.00831607	0.91822
ENSG00000163568	2009	AIM2	absent in melanoma 2	protein_coding	-3.8074	-1.21151	-5.58482	0.000234342	0.00831607	0.915691
ENSG00000047644	7114	WWC3	WWC family member 3	protein_coding	1.4752	5.13129	5.77785	0.000179713	0.0071155	0.906856
ENSG00000154127	9011	UBASH3B	ubiquitin associated and SH3 domain containing B	protein_coding	1.67379	4.55695	5.7322	0.000191267	0.00734877	0.904748
ENSG00000227292	622	AC009229.1	novel transcript	lincRNA	-4.59772	0.0572547	-5.58369	0.000246785	0.0085566	0.894708
ENSG00000112541	22022	PDE10A	phosphodiesterase 10A	protein_coding	3.08158	3.1672	5.63029	0.000224432	0.00806136	0.894656
ENSG00000160321	6867	ZNF208	zinc finger protein 208	protein_coding	6.67834	-3.23186	5.95951	0.00014065	0.00601602	0.885382
ENSG00000118729	2769	CASQ2	calsequestrin 2	protein_coding	7.3882	-1.90147	5.8438	0.000165715	0.00674595	0.879938
ENSG00000008256	5808	CYTH3	cytohesin 3	protein_coding	1.35482	6.22261	5.80884	0.000172299	0.00695975	0.879629
ENSG00000169436	7830	COL22A1	collagen type XXII alpha 1 chain	protein_coding	-7.61935	0.721653	-5.57975	0.000248122	0.00857051	0.874115
ENSG00000164647	1625	STEAP1	STEAP family member 1	protein_coding	-2.23182	5.52724	-5.83024	0.000176611	0.00707561	0.872893
ENSG00000113209	3408	PCDHB5	protocadherin beta 5	protein_coding	2.95292	0.926762	5.53207	0.000252199	0.00863859	0.867425
ENSG00000139117	5178	CPNE8	copine 8	protein_coding	1.66553	4.25849	5.68198	0.000204903	0.00765402	0.863911
ENSG00000117602	7077	RCAN3	RCAN family member 3	protein_coding	2.78054	3.60981	5.62115	0.000225426	0.00808065	0.852872
ENSG00000176907	1854	TCIM	transcriptional and immune response regulator	protein_coding	5.26971	2.29248	5.56074	0.000254701	0.00867982	0.843491
ENSG00000273388	523	AC005291.2	novel transcript, antisense to MYH13	antisense	-5.1097	-3.27728	-5.63477	0.000218677	0.00794282	0.833535
ENSG00000152953	5324	STK32B	serine/threonine kinase 32B	protein_coding	2.02293	3.10584	5.58259	0.000235068	0.00832515	0.833516
ENSG00000187676	4566	B3GLCT	beta 3-glucosyltransferase	protein_coding	1.40493	4.54634	5.68195	0.000204912	0.00765402	0.82753
ENSG00000236333	8781	TRHDE-AS1	TRHDE antisense RNA 1	processed_transcript	-2.98085	0.949841	-5.52202	0.000255761	0.00869294	0.824898
ENSG00000134121	11861	CHL1	cell adhesion molecule L1 like	protein_coding	-5.79053	1.3556	-5.57785	0.000248771	0.00857051	0.824203
ENSG00000137801	9158	THBS1	thrombospondin 1	protein_coding	2.76233	11.12	5.73162	0.000201696	0.00760161	0.822813
ENSG00000237356	3821	AL365295.1	novel transcript	processed_transcript	-3.10075	-1.43757	-5.50419	0.000262221	0.00879432	0.816782
ENSG00000198108	3938	CHSY3	chondroitin sulfate synthase 3	protein_coding	3.72071	4.49692	5.65891	0.000222637	0.00802945	0.814027
ENSG00000118523	2339	CTGF	connective tissue growth factor	protein_coding	3.85361	8.60145	5.78158	0.00018854	0.00733771	0.810291
ENSG00000151725	2953	CENPU	centromere protein U	protein_coding	3.44735	1.97561	5.51277	0.000261346	0.00879432	0.807119
ENSG00000120278	10294	PLEKHG1	pleckstrin homology and RhoGEF domain containing G1	protein_coding	-2.51672	-0.900482	-5.48542	0.000269208	0.00896079	0.806475
ENSG00000001561	4651	ENPP4	ectonucleotide pyrophosphatase/phosphodiesterase 4	protein_coding	5.46866	0.888501	5.49883	0.000277445	0.00918317	0.787206
ENSG00000149201	4544	CCDC81	coiled-coil domain containing 81	protein_coding	3.72019	2.28938	5.5279	0.000265689	0.00886029	0.786895
ENSG00000048052	16827	HDAC9	histone deacetylase 9	protein_coding	2.63304	3.85429	5.58606	0.000236502	0.00835924	0.77899
ENSG00000114315	2062	HES1	hes family bHLH transcription factor 1	protein_coding	2.99453	3.29797	5.55634	0.000250532	0.0086144	0.77441
ENSG00000198829	4181	SUCNR1	succinate receptor 1	protein_coding	6.69092	-0.511238	5.56509	0.000253177	0.00865493	0.768755
ENSG00000137941	10543	TTLL7	tubulin tyrosine ligase like 7	protein_coding	3.05111	4.05223	5.59886	0.000241695	0.00849195	0.758192
ENSG00000222047	2514	C10orf55	chromosome 10 open reading frame 55	protein_coding	-2.69025	-0.513432	-5.44635	0.000284403	0.00936098	0.757819
ENSG00000140945	11187	CDH13	cadherin 13	protein_coding	2.427	6.94039	5.75128	0.000196404	0.00749552	0.749521
ENSG00000242948	2071	EPS15P1	epidermal growth factor receptor pathway substrate 15 pseudogene 1	transcribed_processed_pseudogene	7.55813	-0.238536	5.54015	0.000262035	0.00879432	0.746611
ENSG00000065328	5454	MCM10	minichromosome maintenance 10 replication initiation factor	protein_coding	3.88089	1.45342	5.45522	0.000288082	0.00941375	0.736209
ENSG00000114346	5499	ECT2	epithelial cell transforming 2	protein_coding	1.5713	5.01259	5.64406	0.000215891	0.00789875	0.730342
ENSG00000164741	12794	DLC1	DLC1 Rho GTPase activating protein	protein_coding	1.57391	6.9095	5.70751	0.000197845	0.00751816	0.724893
ENSG00000153707	11165	PTPRD	protein tyrosine phosphatase, receptor type D	protein_coding	-2.45784	3.36204	-5.55455	0.000246319	0.0085566	0.713579
ENSG00000173546	8290	CSPG4	chondroitin sulfate proteoglycan 4	protein_coding	3.29859	5.22937	5.64291	0.000227551	0.00814035	0.707892
ENSG00000150636	5805	CCDC102B	coiled-coil domain containing 102B	protein_coding	5.19789	3.0827	5.48797	0.000281655	0.00928778	0.707208
ENSG00000225914	8816	TSBP1-AS1	TSBP1 and BTNL2 antisense RNA 1	antisense	-3.87827	-3.35108	-5.5587	0.000243006	0.00850426	0.701118
ENSG00000171877	6673	FRMD5	FERM domain containing 5	protein_coding	-2.83971	0.167307	-5.41046	0.00029917	0.00968501	0.698509
ENSG00000225415	1053	CCRL1P1	C-C motif chemokine receptor like 1 pseudogene 1	processed_pseudogene	-4.6891	2.42911	-5.53197	0.000265011	0.00885436	0.693454
ENSG00000132359	7530	RAP1GAP2	RAP1 GTPase activating protein 2	protein_coding	2.34989	1.16331	5.40111	0.000303149	0.00977807	0.68169
ENSG00000123496	1626	IL13RA2	interleukin 13 receptor subunit alpha 2	protein_coding	-4.28115	5.95119	-5.6854	0.00021475	0.00787328	0.672239
ENSG00000226237	4387	GAS1RR	GAS1 adjacent regulatory RNA	lincRNA	-2.25704	1.89838	-5.44253	0.000285935	0.00939396	0.670311
ENSG00000100628	5040	ASB2	ankyrin repeat and SOCS box containing 2	protein_coding	6.52335	-3.35341	5.73651	0.000190141	0.00734877	0.668364
ENSG00000122952	2378	ZWINT	ZW10 interacting kinetochore protein	protein_coding	3.24425	2.61096	5.4401	0.000294243	0.00957805	0.659917
ENSG00000184254	5772	ALDH1A3	aldehyde dehydrogenase 1 family member A3	protein_coding	-1.66663	6.59862	-5.65806	0.000211761	0.00781222	0.658486
ENSG00000189334	1277	S100A14	S100 calcium binding protein A14	protein_coding	-3.26454	-1.91944	-5.39822	0.000304392	0.00979161	0.657684
ENSG00000183578	2371	TNFAIP8L3	TNF alpha induced protein 8 like 3	protein_coding	-2.30685	3.57952	-5.53756	0.000252211	0.00863859	0.654447
ENSG00000056736	3038	IL17RB	interleukin 17 receptor B	protein_coding	-4.38308	-2.33612	-5.4129	0.000298141	0.00966936	0.651082
ENSG00000122406	3717	RPL5	ribosomal protein L5	protein_coding	-1.17222	9.90268	-5.59508	0.000231029	0.00824811	0.649904
ENSG00000163584	2326	RPL22L1	ribosomal protein L22 like 1	protein_coding	-1.41975	6.30226	-5.65278	0.000213309	0.00785298	0.64663
ENSG00000251151	3109	HOXC-AS3	HOXC cluster antisense RNA 3	processed_transcript	-2.62391	-0.205942	-5.35876	0.000321902	0.0101556	0.636916
ENSG00000182836	7731	PLCXD3	phosphatidylinositol specific phospholipase C X domain containing 3	protein_coding	-4.37674	-1.37581	-5.35925	0.000323712	0.0101817	0.631013
ENSG00000203805	1785	PLPP4	phospholipid phosphatase 4	protein_coding	-3.16753	0.115627	-5.35788	0.000322308	0.0101556	0.627299
ENSG00000104081	5447	BMF	Bcl2 modifying factor	protein_coding	-2.26165	2.86747	-5.45967	0.000279121	0.0092214	0.620297
ENSG00000167612	3705	ANKRD33	ankyrin repeat domain 33	protein_coding	-5.47202	-2.66142	-5.40152	0.000305228	0.00979161	0.614979
ENSG00000225210	4846	DUXAP9	double homeobox A pseudogene 9	transcribed_processed_pseudogene	2.20001	5.2011	5.57887	0.000242868	0.00850426	0.612429
ENSG00000171044	5209	XKR6	XK related 6	protein_coding	5.21725	-2.30665	5.55687	0.000243627	0.00850918	0.603725
ENSG00000082175	15404	PGR	progesterone receptor	protein_coding	4.53323	0.393904	5.33982	0.000336073	0.0104387	0.601413
ENSG00000259330	3052	INAFM2	InaF motif containing 2	protein_coding	1.6395	4.98801	5.54724	0.000246918	0.0085566	0.595016
ENSG00000136305	3198	CIDEB	cell death-inducing DFFA-like effector b	protein_coding	-2.73406	0.175845	-5.33063	0.000335042	0.0104269	0.58954
ENSG00000107736	18587	CDH23	cadherin related 23	protein_coding	-4.99691	-1.73415	-5.3412	0.000336598	0.0104387	0.587571
ENSG00000129048	2273	ACKR4	atypical chemokine receptor 4	protein_coding	-4.81778	6.1614	-5.62715	0.000232508	0.00828422	0.586223
ENSG00000099365	5229	STX1B	syntaxin 1B	protein_coding	-3.38646	1.41949	-5.38808	0.000322017	0.0101556	0.579943
ENSG00000135312	2021	HTR1B	5-hydroxytryptamine receptor 1B	protein_coding	5.12414	-2.20787	5.51645	0.00025776	0.0087441	0.570338
ENSG00000197208	2688	SLC22A4	solute carrier family 22 member 4	protein_coding	-2.30226	1.37052	-5.34801	0.00032686	0.0102443	0.56687
ENSG00000128268	5457	MGAT3	mannosyl (beta-1,4-)-glycoprotein beta-1,4-N-acetylglucosaminyltransferase	protein_coding	6.78331	-0.848415	5.40843	0.00031466	0.0100036	0.555728
ENSG00000119686	4913	FLVCR2	feline leukemia virus subgroup C cellular receptor family member 2	protein_coding	-3.21455	0.65734	-5.31409	0.000343039	0.0105828	0.547117
ENSG00000103710	2802	RASL12	RAS like family 12	protein_coding	-2.44994	0.741516	-5.30889	0.000345594	0.0106431	0.540223
ENSG00000163017	3811	ACTG2	actin, gamma 2, smooth muscle, enteric	protein_coding	5.4736	6.49046	5.54916	0.000258798	0.00875483	0.530396
ENSG00000142676	2659	RPL11	ribosomal protein L11	protein_coding	-1.26013	9.81196	-5.51284	0.000259065	0.00875483	0.528362
ENSG00000189057	3863	FAM111B	family with sequence similarity 111 member B	protein_coding	4.3161	2.1689	5.33105	0.000350782	0.0107654	0.523755
ENSG00000170293	1174	CMTM8	CKLF like MARVEL transmembrane domain containing 8	protein_coding	3.30126	-0.125808	5.27205	0.00036429	0.0110083	0.522264
ENSG00000145824	1975	CXCL14	C-X-C motif chemokine ligand 14	protein_coding	-3.47424	0.0565407	-5.28022	0.000360258	0.0109237	0.520917
ENSG00000163249	4707	CCNYL1	cyclin Y like 1	protein_coding	1.6694	5.05387	5.49949	0.000263951	0.00883561	0.519833
ENSG00000223865	2791	HLA-DPB1	major histocompatibility complex, class II, DP beta 1	protein_coding	-2.17817	3.62427	-5.43579	0.000288664	0.00941375	0.513625
ENSG00000233384	684	AC096537.1	novel transcript	bidirectional_promoter_lncRNA	-3.25081	-1.36247	-5.26597	0.000367474	0.0110692	0.511836
ENSG00000111665	5653	CDCA3	cell division cycle associated 3	protein_coding	2.37308	1.61345	5.28824	0.000355943	0.0108487	0.508483
ENSG00000162244	2058	RPL29	ribosomal protein L29	protein_coding	-1.33112	9.50133	-5.50548	0.000261747	0.00879432	0.507208
ENSG00000117519	2838	CNN3	calponin 3	protein_coding	1.63638	7.8542	5.54913	0.00024627	0.0085566	0.505264
ENSG00000179772	1319	FOXS1	forkhead box S1	protein_coding	7.65961	-3.8683	5.58139	0.000237307	0.00837098	0.490124
ENSG00000153976	2628	HS3ST3A1	heparan sulfate-glucosamine 3-sulfotransferase 3A1	protein_coding	-1.87228	1.50951	-5.29219	0.000353935	0.0108434	0.483663
ENSG00000163694	8544	RBM47	RNA binding motif protein 47	protein_coding	-2.36004	0.717501	-5.26345	0.000368807	0.0110692	0.478573
ENSG00000122012	12028	SV2C	synaptic vesicle glycoprotein 2C	protein_coding	7.11885	-3.48243	5.54207	0.000248703	0.00857051	0.4719
ENSG00000140030	4522	GPR65	G protein-coupled receptor 65	protein_coding	6.51256	-2.97684	5.52448	0.000254885	0.00867982	0.467408
ENSG00000156482	4027	RPL30	ribosomal protein L30	protein_coding	-1.17755	9.61703	-5.47135	0.000274577	0.00910525	0.460611
ENSG00000126010	1929	GRPR	gastrin releasing peptide receptor	protein_coding	4.64037	1.0051	5.25294	0.000391783	0.0114107	0.460438
ENSG00000075218	4242	GTSE1	G2 and S-phase expressed 1	protein_coding	3.44615	1.45312	5.24647	0.000380582	0.0112324	0.45922
ENSG00000103522	5467	IL21R	interleukin 21 receptor	protein_coding	-3.1075	0.537654	-5.24318	0.000379697	0.0112324	0.454022
ENSG00000145386	2798	CCNA2	cyclin A2	protein_coding	2.76237	3.47286	5.33661	0.000338278	0.0104724	0.45208
ENSG00000154553	9117	PDLIM3	PDZ and LIM domain 3	protein_coding	4.68863	1.69099	5.25581	0.000390189	0.0114018	0.443798
ENSG00000180318	1445	ALX1	ALX homeobox 1	protein_coding	-6.7265	-3.10912	-5.31415	0.000359243	0.0109116	0.4435
ENSG00000105131	2034	EPHX3	epoxide hydrolase 3	protein_coding	3.99926	-2.52475	5.40795	0.000300233	0.0097017	0.442782
ENSG00000237870	2560	AC073130.1	uncharacterized LOC102724434	processed_transcript	4.93082	-0.711504	5.24154	0.000380589	0.0112324	0.440619
ENSG00000184156	12646	KCNQ3	potassium voltage-gated channel subfamily Q member 3	protein_coding	2.00101	2.15015	5.25728	0.000372085	0.0111487	0.437112
ENSG00000129474	5979	AJUBA	ajuba LIM protein	protein_coding	1.52929	4.99714	5.43884	0.000287424	0.00941375	0.433249
ENSG00000254122	4966	PCDHGB7	protocadherin gamma subfamily B, 7	protein_coding	-2.22942	4.02606	-5.40909	0.000304732	0.00979161	0.419794
ENSG00000080561	3097	MID2	midline 2	protein_coding	2.01885	2.24104	5.24308	0.000379749	0.0112324	0.409929
ENSG00000158321	24197	AUTS2	AUTS2, activator of transcription and developmental regulator	protein_coding	-1.23512	4.70242	-5.43656	0.000288349	0.00941375	0.409884
ENSG00000026652	8769	AGPAT4	1-acylglycerol-3-phosphate O-acyltransferase 4	protein_coding	-1.77829	4.04851	-5.39213	0.000307025	0.00982258	0.406641
ENSG00000138650	10161	PCDH10	protocadherin 10	protein_coding	8.04973	-1.03969	5.34017	0.0003463	0.0106463	0.400278
ENSG00000205683	6889	DPF3	double PHD fingers 3	protein_coding	-2.28637	2.18288	-5.26459	0.000368204	0.0110692	0.397313
ENSG00000178568	13015	ERBB4	erb-b2 receptor tyrosine kinase 4	protein_coding	5.94635	-0.491644	5.23559	0.000401573	0.0115886	0.396241
ENSG00000260141	1506	AC145350.2	novel transcript	lincRNA	4.34458	-2.3834	5.36011	0.000321287	0.0101556	0.394862
ENSG00000107796	2976	ACTA2	actin, alpha 2, smooth muscle, aorta	protein_coding	3.78646	10.4437	5.45118	0.000296436	0.00963172	0.394609
ENSG00000170629	5580	DPY19L2P2	DPY19L2 pseudogene 2	transcribed_unprocessed_pseudogene	-2.48496	1.23352	-5.21888	0.000393205	0.0114333	0.390588
ENSG00000145675	10767	PIK3R1	phosphoinositide-3-kinase regulatory subunit 1	protein_coding	-1.158	6.42318	-5.47465	0.000273307	0.00908015	0.384331
ENSG00000186638	6131	KIF24	kinesin family member 24	protein_coding	2.48351	0.657678	5.17058	0.0004216	0.011888	0.379062
ENSG00000160190	6814	SLC37A1	solute carrier family 37 member 1	protein_coding	3.55471	-0.48021	5.16728	0.000423618	0.0118882	0.372908
ENSG00000231106	1048	LINC01436	long intergenic non-protein coding RNA 1436	lincRNA	2.63738	1.11531	5.17459	0.000419163	0.011888	0.37213
ENSG00000153558	7664	FBXL2	F-box and leucine rich repeat protein 2	protein_coding	2.01187	3.00148	5.24889	0.000376594	0.011208	0.367109
ENSG00000170312	3931	CDK1	cyclin dependent kinase 1	protein_coding	4.35735	3.3056	5.26599	0.000384588	0.0113316	0.366202
ENSG00000133216	12516	EPHB2	EPH receptor B2	protein_coding	-1.97207	3.03688	-5.29023	0.000354932	0.0108487	0.362454
ENSG00000255642	1875	PABPC1P4	poly(A) binding protein cytoplasmic 1 pseudogene 4	processed_pseudogene	-1.5874	1.93096	-5.22282	0.000390976	0.0114059	0.362218
ENSG00000142945	3646	KIF2C	kinesin family member 2C	protein_coding	2.79936	2.56648	5.21578	0.000395186	0.0114533	0.35878
ENSG00000164035	5243	EMCN	endomucin	protein_coding	5.71577	2.06719	5.19589	0.000424963	0.0118882	0.356684
ENSG00000158296	6055	SLC13A3	solute carrier family 13 member 3	protein_coding	-2.20623	1.39999	-5.19734	0.000405605	0.0116409	0.351751
ENSG00000092853	5411	CLSPN	claspin	protein_coding	3.54033	2.4154	5.21957	0.000410839	0.0117721	0.347301
ENSG00000151136	7924	BTBD11	BTB domain containing 11	protein_coding	-4.16153	1.13446	-5.21045	0.000416221	0.0118687	0.336617
ENSG00000204965	7114	PCDHA5	protocadherin alpha 5	protein_coding	5.83766	-1.24736	5.216	0.000397604	0.0115045	0.333174
ENSG00000148120	10742	C9orf3	chromosome 9 open reading frame 3	protein_coding	1.76593	3.91399	5.28467	0.000357766	0.0108854	0.329768
ENSG00000156218	9754	ADAMTSL3	ADAMTS like 3	protein_coding	-2.01151	1.15697	-5.1715	0.000421038	0.011888	0.329407
ENSG00000280276	1947	AC009229.4	novel transcript	TEC	-4.16446	-1.03062	-5.13019	0.000450076	0.0124142	0.32859
ENSG00000203930	28876	LINC00632	long intergenic non-protein coding RNA 632	antisense	1.5338	3.79435	5.27732	0.000361548	0.0109441	0.327502
ENSG00000137872	8557	SEMA6D	semaphorin 6D	protein_coding	2.8773	3.70606	5.26447	0.000385421	0.0113373	0.309045
ENSG00000134243	9160	SORT1	sortilin 1	protein_coding	1.78859	5.49095	5.37945	0.000312591	0.0099557	0.308197
ENSG00000071539	3560	TRIP13	thyroid hormone receptor interactor 13	protein_coding	2.24744	2.12264	5.16367	0.000425838	0.0118939	0.304559
ENSG00000231160	4830	KLF3-AS1	KLF3 antisense RNA 1	processed_transcript	-2.82732	1.61787	-5.17788	0.000419662	0.011888	0.301844
ENSG00000229160	351	AC009229.2	novel transcript	lincRNA	-4.86337	-0.775822	-5.12828	0.000468228	0.0127168	0.295423
ENSG00000105894	1713	PTN	pleiotrophin	protein_coding	2.78734	4.15679	5.27782	0.000378192	0.0112324	0.28376
ENSG00000109674	2959	NEIL3	nei like DNA glycosylase 3	protein_coding	3.10428	1.71689	5.12749	0.000448789	0.0123981	0.28372
ENSG00000077092	3697	RARB	retinoic acid receptor beta	protein_coding	3.56113	1.25712	5.11442	0.000461069	0.012585	0.28246
ENSG00000269113	7034	TRABD2B	TraB domain containing 2B	protein_coding	-2.40503	1.21693	-5.13744	0.000442348	0.0122776	0.274088
ENSG00000125945	4392	ZNF436	zinc finger protein 436	protein_coding	-1.70765	5.50426	-5.38547	0.000309935	0.00988888	0.274005
ENSG00000077152	1652	UBE2T	ubiquitin conjugating enzyme E2 T	protein_coding	2.30135	1.92206	5.12913	0.00044772	0.0123878	0.267004
ENSG00000127314	16942	RAP1B	RAP1B, member of RAS oncogene family	protein_coding	1.19248	7.27814	5.39149	0.000307302	0.00982258	0.265365
ENSG00000230390	511	LINC01048	long intergenic non-protein coding RNA 1048	lincRNA	6.54947	-0.561882	5.13938	0.000460813	0.012585	0.263441
ENSG00000274750	2679	HIST1H3E	histone cluster 1 H3 family member e	protein_coding	-2.36886	0.794113	-5.11323	0.000458192	0.0125598	0.26327
ENSG00000168309	5321	FAM107A	family with sequence similarity 107 member A	protein_coding	-2.18452	-0.243357	-5.08429	0.000477936	0.0128621	0.261268
ENSG00000154736	9056	ADAMTS5	ADAM metallopeptidase with thrombospondin type 1 motif 5	protein_coding	1.88635	6.33397	5.3865	0.000315231	0.0100038	0.25571
ENSG00000253771	3790	TPTE2P1	transmembrane phosphoinositide 3-phosphatase and tensin homolog 2 pseudogene 1	transcribed_unprocessed_pseudogene	-2.2135	0.545616	-5.09362	0.000471471	0.0127853	0.245761
ENSG00000205293	2435	LINC01602	long intergenic non-protein coding RNA 1602	lincRNA	5.54619	-1.38669	5.1402	0.000441595	0.0122759	0.244263
ENSG00000136492	7991	BRIP1	BRCA1 interacting protein C-terminal helicase 1	protein_coding	3.62158	2.81342	5.16358	0.000445078	0.012334	0.243899
ENSG00000079215	6265	SLC1A3	solute carrier family 1 member 3	protein_coding	-1.71143	5.0047	-5.33789	0.0003316	0.0103562	0.242433
ENSG00000010310	4736	GIPR	gastric inhibitory polypeptide receptor	protein_coding	6.836	-2.11437	5.25425	0.000376362	0.011208	0.240057
ENSG00000113924	2983	HGD	homogentisate 1,2-dioxygenase	protein_coding	5.42213	1.17094	5.0845	0.000498733	0.0132209	0.231395
ENSG00000253875	584	AC013643.2	novel transcript	antisense	-4.79751	-2.65768	-5.08837	0.0004751	0.0128198	0.22635
ENSG00000248138	730	AC097515.1	novel transcript	antisense	5.52647	-4.56285	5.34965	0.000326096	0.0102385	0.221692
ENSG00000136167	5061	LCP1	lymphocyte cytosolic protein 1	protein_coding	-3.10168	-0.414077	-5.05303	0.000500282	0.0132253	0.220355
ENSG00000113212	3765	PCDHB7	protocadherin beta 7	protein_coding	2.56426	1.29675	5.07382	0.0004853	0.0129814	0.220345
ENSG00000076706	7422	MCAM	melanoma cell adhesion molecule	protein_coding	4.402	3.57881	5.17367	0.000438691	0.0122144	0.214189
ENSG00000253496	1892	AC011586.2	novel transcript	lincRNA	3.49681	-0.892533	5.05777	0.000496823	0.0132209	0.213205
ENSG00000119280	5161	C1orf198	chromosome 1 open reading frame 198	protein_coding	2.09319	7.27542	5.37806	0.000328339	0.0102725	0.209381
ENSG00000204252	4012	HLA-DOA	major histocompatibility complex, class II, DO alpha	protein_coding	-2.81097	1.43734	-5.10183	0.000465867	0.0126721	0.208216
ENSG00000284946	7148	AC068831.7	novel transcript	protein_coding	3.54318	-0.966846	5.05168	0.000501276	0.0132289	0.204177
ENSG00000250320	1370	AC113383.1		antisense	2.79299	0.57895	5.03695	0.000512207	0.0133581	0.196517
ENSG00000108984	16655	MAP2K6	mitogen-activated protein kinase kinase 6	protein_coding	-3.22272	0.386994	-5.05325	0.000500392	0.0132253	0.193201
ENSG00000109762	4567	SNX25	sorting nexin 25	protein_coding	1.97742	5.05756	5.26959	0.000368182	0.0110692	0.184494
ENSG00000162616	3783	DNAJB4	DnaJ heat shock protein family (Hsp40) member B4	protein_coding	1.52099	7.07193	5.33607	0.000332458	0.0103647	0.18224
ENSG00000064300	4150	NGFR	nerve growth factor receptor	protein_coding	5.82245	1.59831	5.05618	0.000519597	0.0134912	0.180113
ENSG00000080573	6750	COL5A3	collagen type V alpha 3 chain	protein_coding	2.86884	7.34515	5.35472	0.000339282	0.0104852	0.17802
ENSG00000101311	5359	FERMT1	fermitin family member 1	protein_coding	-2.61151	2.0428	-5.11024	0.00046124	0.012585	0.177872
ENSG00000159640	8365	ACE	angiotensin I converting enzyme	protein_coding	-3.8086	3.23086	-5.21364	0.000414328	0.0118475	0.172122
ENSG00000249628	2210	LINC00942	long intergenic non-protein coding RNA 942	lincRNA	6.45592	-2.667	5.23081	0.000386509	0.0113502	0.171385
ENSG00000087510	3005	TFAP2C	transcription factor AP-2 gamma	protein_coding	-4.2845	-0.527888	-5.02566	0.000534109	0.0137026	0.170807
ENSG00000182261	2531	NLRP10	NLR family pyrin domain containing 10	protein_coding	2.46379	0.278442	5.00869	0.000533916	0.0137026	0.161916
ENSG00000123500	3816	COL10A1	collagen type X alpha 1 chain	protein_coding	-5.01022	-1.00132	-5.02722	0.000541899	0.0138071	0.159167
ENSG00000138792	7802	ENPEP	glutamyl aminopeptidase	protein_coding	2.68702	0.499287	5.0067	0.000535474	0.0137026	0.155939
ENSG00000272674	5001	PCDHB16	protocadherin beta 16	protein_coding	2.80629	1.76182	5.02944	0.000517883	0.0134665	0.137381
ENSG00000204962	5482	PCDHA8	protocadherin alpha 8	protein_coding	4.1332	-2.40601	5.12124	0.000452887	0.0124724	0.134746
ENSG00000228933	2820	AC107419.1	novel transcript	lincRNA	5.90622	-4.42296	5.2537	0.000374003	0.0111872	0.134229
ENSG00000180592	6700	SKIDA1	SKI/DACH domain containing 1	protein_coding	-2.06972	1.00449	-5.02418	0.000521901	0.0135114	0.125343
ENSG00000231123	438	SPATA20P1	spermatogenesis associated 20 pseudogene 1	processed_pseudogene	-3.48534	-0.608765	-4.98097	0.000556153	0.0140568	0.12223
ENSG00000180660	3028	MAB21L1	mab-21 like 1	protein_coding	-1.76209	3.61068	-5.16561	0.000424644	0.0118882	0.120834
ENSG00000267082	569	AC011472.1		antisense	-3.09648	-1.8446	-4.9806	0.000556461	0.0140568	0.120728
ENSG00000134115	5589	CNTN6	contactin 6	protein_coding	9.45468	-2.44929	5.19892	0.000423131	0.0118882	0.11785
ENSG00000117758	3846	STX12	syntaxin 12	protein_coding	1.20921	6.75045	5.28823	0.000355945	0.0108487	0.110552
ENSG00000144229	6761	THSD7B	thrombospondin type 1 domain containing 7B	protein_coding	4.05395	0.67178	4.98128	0.000570514	0.0142091	0.103487
ENSG00000172954	7517	LCLAT1	lysocardiolipin acyltransferase 1	protein_coding	1.57061	3.69779	5.11783	0.000455138	0.0125149	0.102325
ENSG00000085276	9103	MECOM	MDS1 and EVI1 complex locus	protein_coding	-2.8101	0.492113	-4.99137	0.000547698	0.0138949	0.102158
ENSG00000104313	9418	EYA1	EYA transcriptional coactivator and phosphatase 1	protein_coding	-3.45293	-0.59659	-4.96474	0.000569637	0.0142072	0.101557
ENSG00000137273	2451	FOXF2	forkhead box F2	protein_coding	-2.79428	2.08187	-5.06778	0.000497153	0.0132209	0.0995566
ENSG00000231776	741	LINC01611	long intergenic non-protein coding RNA 1611	lincRNA	6.18676	-3.02748	5.17071	0.000421522	0.011888	0.092602
ENSG00000164379	2309	FOXQ1	forkhead box Q1	protein_coding	-7.54157	-2.59419	-4.99767	0.000565717	0.0141693	0.0921119
ENSG00000088882	2391	CPXM1	carboxypeptidase X, M14 family member 1	protein_coding	-7.13913	0.871205	-5.03432	0.000536338	0.0137049	0.0891764
ENSG00000110660	3717	SLC35F2	solute carrier family 35 member F2	protein_coding	-1.87545	3.68642	-5.15076	0.000433883	0.0120995	0.0887484
ENSG00000125848	5190	FLRT3	fibronectin leucine rich transmembrane protein 3	protein_coding	-2.57611	0.864182	-4.99534	0.000544505	0.0138337	0.0865846
ENSG00000179542	8914	SLITRK4	SLIT and NTRK like family member 4	protein_coding	4.04878	2.93054	5.05356	0.000521576	0.0135114	0.0858841
ENSG00000154839	2950	SKA1	spindle and kinetochore associated complex subunit 1	protein_coding	3.52383	1.13347	4.97279	0.000568229	0.0142072	0.08368
ENSG00000265107	3292	GJA5	gap junction protein alpha 5	protein_coding	5.8934	-0.268986	4.98001	0.000580476	0.0143965	0.082839
ENSG00000166317	5147	SYNPO2L	synaptopodin 2 like	protein_coding	-5.74484	-3.69543	-5.03931	0.000510441	0.0133317	0.0804079
ENSG00000105974	4082	CAV1	caveolin 1	protein_coding	1.89871	10.4149	5.2044	0.000404301	0.0116223	0.0712989
ENSG00000058404	8159	CAMK2B	calcium/calmodulin dependent protein kinase II beta	protein_coding	-5.34809	-1.37231	-4.95973	0.000597938	0.0145566	0.0692836
ENSG00000140332	12634	TLE3	transducin like enhancer of split 3	protein_coding	-1.3606	5.15033	-5.22967	0.000387143	0.0113502	0.064672
ENSG00000105989	4497	WNT2	Wnt family member 2	protein_coding	-3.01527	2.38841	-5.07777	0.000503611	0.0132708	0.0627539
ENSG00000099337	6169	KCNK6	potassium two pore domain channel subfamily K member 6	protein_coding	2.50845	3.14314	5.04574	0.000508539	0.0133276	0.0595911
ENSG00000164109	5748	MAD2L1	mitotic arrest deficient 2 like 1	protein_coding	2.33684	2.66754	5.01579	0.00052837	0.0136192	0.0547771
ENSG00000003989	7905	SLC7A2	solute carrier family 7 member 2	protein_coding	5.90429	0.920612	4.9499	0.000606611	0.0146747	0.0530537
ENSG00000101856	1919	PGRMC1	progesterone receptor membrane component 1	protein_coding	-1.18663	6.73696	-5.25061	0.000375663	0.011208	0.0530158
ENSG00000171388	3205	APLN	apelin	protein_coding	-4.18537	2.97215	-5.11737	0.000475638	0.0128198	0.0527778
ENSG00000265681	2466	RPL17	ribosomal protein L17	protein_coding	-1.25169	5.36632	-5.22593	0.000389232	0.0113926	0.0459763
ENSG00000197299	6674	BLM	BLM RecQ like helicase	protein_coding	3.77801	0.337312	4.92316	0.000608893	0.0147098	0.0433713
ENSG00000198826	6428	ARHGAP11A	Rho GTPase activating protein 11A	protein_coding	1.93223	3.27492	5.04154	0.000508778	0.0133276	0.0379563
ENSG00000179344	4904	HLA-DQB1	major histocompatibility complex, class II, DQ beta 1	protein_coding	-3.1851	0.158407	-4.93197	0.000597924	0.0145566	0.0337831
ENSG00000147036	10298	LANCL3	LanC like 3	protein_coding	5.18748	-1.13554	4.94397	0.00059115	0.0145188	0.0245328
ENSG00000176387	2674	HSD11B2	hydroxysteroid 11-beta dehydrogenase 2	protein_coding	-4.63886	-2.36231	-4.91639	0.000611904	0.0147469	0.0211415
ENSG00000132334	11235	PTPRE	protein tyrosine phosphatase, receptor type E	protein_coding	-2.78516	-0.186773	-4.91618	0.000612094	0.0147469	0.019993
ENSG00000115526	4487	CHST10	carbohydrate sulfotransferase 10	protein_coding	-1.56776	2.58554	-5.02154	0.000523924	0.0135378	0.0164208
ENSG00000117155	8639	SSX2IP	SSX family member 2 interacting protein	protein_coding	-2.33593	4.84753	-5.20433	0.00041987	0.011888	0.00943103
ENSG00000163394	1720	CCKAR	cholecystokinin A receptor	protein_coding	-5.52256	-1.7931	-4.91553	0.000637972	0.0151234	0.00300761
ENSG00000223609	1270	HBD	hemoglobin subunit delta	protein_coding	8.47332	-2.10052	5.0852	0.000498229	0.0132209	0.00178716
ENSG00000085449	5516	WDFY1	WD repeat and FYVE domain containing 1	protein_coding	0.991937	6.97098	5.21556	0.000395088	0.0114533	0.000670121
ENSG00000179136	3410	LINC00670	long intergenic non-protein coding RNA 670	lincRNA	7.48918	-2.34949	5.08845	0.000493183	0.0131724	-0.000374439
ENSG00000149256	16330	TENM4	teneurin transmembrane protein 4	protein_coding	-2.01456	6.22767	-5.23292	0.000403102	0.0116067	-0.0066288
ENSG00000112276	5808	BVES	blood vessel epicardial substance	protein_coding	1.35718	5.65524	5.18181	0.000414808	0.0118475	-0.00783864
ENSG00000116106	7554	EPHA4	EPH receptor A4	protein_coding	-1.56963	5.99272	-5.20384	0.000401817	0.0115886	-0.0127845
ENSG00000136383	10940	ALPK3	alpha kinase 3	protein_coding	-3.1632	0.602704	-4.91802	0.000614305	0.01478	-0.0208709
ENSG00000178878	7243	APOLD1	apolipoprotein L domain containing 1	protein_coding	2.43329	2.81749	4.97062	0.000564708	0.0141641	-0.0215677
ENSG00000108960	3270	MMD	monocyte to macrophage differentiation associated	protein_coding	-1.68509	4.23716	-5.11348	0.000458025	0.0125598	-0.0259422
ENSG00000168398	6845	BDKRB2	bradykinin receptor B2	protein_coding	-3.68966	7.24602	-5.20609	0.000418817	0.011888	-0.0274386
ENSG00000112562	4032	SMOC2	SPARC related modular calcium binding 2	protein_coding	-8.95374	-0.173118	-4.90671	0.000646295	0.0152189	-0.0344788
ENSG00000272563	3443	AC016745.2	novel transcript	lincRNA	-5.43249	-3.11458	-4.90692	0.000624841	0.014912	-0.034967
ENSG00000130032	6364	PRRG3	proline rich and Gla domain 3	protein_coding	-4.06507	0.218709	-4.91407	0.000639341	0.0151356	-0.0355409
ENSG00000115457	4767	IGFBP2	insulin like growth factor binding protein 2	protein_coding	5.33961	-1.84075	4.94289	0.00058834	0.01449	-0.036105
ENSG00000196735	6927	HLA-DQA1	major histocompatibility complex, class II, DQ alpha 1	protein_coding	-4.23082	0.941959	-4.93689	0.000618281	0.0148555	-0.0396811
ENSG00000226953	810	NCKAP5-AS2	NCKAP5 antisense RNA 2	antisense	6.06699	-2.07711	4.9786	0.000558104	0.0140782	-0.0475447
ENSG00000130303	1119	BST2	bone marrow stromal cell antigen 2	protein_coding	3.2601	3.87768	5.02441	0.000544121	0.0138337	-0.0530359
ENSG00000257156	599	AC024909.1	novel transcript	lincRNA	-3.71888	-2.24405	-4.86407	0.000661427	0.0154568	-0.0533342
ENSG00000136153	14367	LMO7	LIM domain 7	protein_coding	1.58421	7.88552	5.16744	0.000423523	0.0118882	-0.0599349
ENSG00000111206	4899	FOXM1	forkhead box M1	protein_coding	2.46748	3.63404	4.99862	0.000549757	0.0139272	-0.0614284
ENSG00000203876	9007	ADD3-AS1	ADD3 antisense RNA 1	processed_transcript	-2.12773	-0.156306	-4.85346	0.000671973	0.0155546	-0.0682659
ENSG00000172824	4340	CES4A	carboxylesterase 4A	protein_coding	-2.5881	1.71634	-4.92305	0.000605883	0.0146747	-0.0694763
ENSG00000162595	2039	DIRAS3	DIRAS family GTPase 3	protein_coding	-3.15682	1.42077	-4.93246	0.000620066	0.0148782	-0.0718391
ENSG00000156427	1986	FGF18	fibroblast growth factor 18	protein_coding	-4.65402	0.0906633	-4.88189	0.000670361	0.0155376	-0.0766439
ENSG00000123485	3821	HJURP	Holliday junction recognition protein	protein_coding	3.4082	1.52443	4.88082	0.000661478	0.0154568	-0.0806753
ENSG00000261040	1099	WFDC21P	WAP four-disulfide core domain 21, pseudogene	transcribed_unitary_pseudogene	-3.59517	1.9998	-4.95789	0.000599558	0.0145566	-0.0828146
ENSG00000268061	1894	NAPA-AS1	NAPA antisense RNA 1	antisense	-2.48747	1.0587	-4.88423	0.000641853	0.0151748	-0.0867316
ENSG00000137960	3973	GIPC2	GIPC PDZ domain containing family member 2	protein_coding	2.08446	1.28557	4.86372	0.000661765	0.0154568	-0.0868248
ENSG00000008277	12199	ADAM22	ADAM metallopeptidase domain 22	protein_coding	-2.14929	0.919001	-4.86988	0.000655715	0.0153793	-0.0964483
ENSG00000176659	3320	C20orf197	chromosome 20 open reading frame 197	lincRNA	6.09889	-1.75898	4.9087	0.00062464	0.014912	-0.0998617
ENSG00000189134	1639	NKAPL	NFKB activating protein like	protein_coding	-2.18054	-0.0240287	-4.8324	0.000693454	0.0159892	-0.101849
ENSG00000171848	5323	RRM2	ribonucleotide reductase regulatory subunit M2	protein_coding	4.19452	3.07177	4.93137	0.000623312	0.014912	-0.105788
ENSG00000138678	3468	GPAT3	glycerol-3-phosphate acyltransferase 3	protein_coding	-2.9483	2.40333	-4.9622	0.000595785	0.0145566	-0.107212
ENSG00000275620	7638	FLJ16779	uncharacterized LOC100192386	antisense	7.3326	-3.96789	5.02739	0.000524448	0.0135378	-0.11833
ENSG00000087053	6119	MTMR2	myotubularin related protein 2	protein_coding	1.44702	5.60399	5.10398	0.000464407	0.0126519	-0.119845
ENSG00000087301	4739	TXNDC16	thioredoxin domain containing 16	protein_coding	1.93432	2.25523	4.88068	0.000645257	0.0152147	-0.12044
ENSG00000133121	8388	STARD13	StAR related lipid transfer domain containing 13	protein_coding	1.30493	5.10954	5.07617	0.000483635	0.0129564	-0.122206
ENSG00000198771	5718	RCSD1	RCSD domain containing 1	protein_coding	4.81579	-0.621795	4.80766	0.00072939	0.0164918	-0.128487
ENSG00000127863	5113	TNFRSF19	TNF receptor superfamily member 19	protein_coding	-2.22209	4.21209	-5.06859	0.000510342	0.0133317	-0.129543
ENSG00000116990	5063	MYCL	MYCL proto-oncogene, bHLH transcription factor	protein_coding	-4.63295	-2.08196	-4.7998	0.000734634	0.0165508	-0.131981
ENSG00000177954	1035	RPS27	ribosomal protein S27	protein_coding	-1.10808	10.1083	-5.05596	0.000498143	0.0132209	-0.140383
ENSG00000108395	5482	TRIM37	tripartite motif containing 37	protein_coding	1.29877	5.50786	5.08021	0.000480788	0.0129028	-0.151322
ENSG00000147041	4791	SYTL5	synaptotagmin like 5	protein_coding	-4.91259	-1.73598	-4.79602	0.000761224	0.0168759	-0.154808
ENSG00000187554	7765	TLR5	toll like receptor 5	protein_coding	-2.96692	-1.33819	-4.7738	0.00075717	0.0168746	-0.156081
ENSG00000165935	1978	SMCO2	single-pass membrane protein with coiled-coil domains 2	protein_coding	-4.25572	-1.72917	-4.76995	0.000766139	0.0169585	-0.165949
ENSG00000152253	1841	SPC25	SPC25, NDC80 kinetochore complex component	protein_coding	4.49179	0.765513	4.79799	0.000759002	0.0168746	-0.166557
ENSG00000143947	3130	RPS27A	ribosomal protein S27a	protein_coding	-1.15094	9.74903	-5.04519	0.000506061	0.0132958	-0.169588
ENSG00000158246	2368	TENT5B	terminal nucleotidyltransferase 5B	protein_coding	1.97865	2.35587	4.85208	0.000673358	0.0155663	-0.16998
ENSG00000147862	12765	NFIB	nuclear factor I B	protein_coding	-1.74841	6.03174	-5.09962	0.000473534	0.0128164	-0.170706
ENSG00000179071	1412	CCDC89	coiled-coil domain containing 89	protein_coding	-1.92581	0.7237	-4.8102	0.000716904	0.0163174	-0.172547
ENSG00000151490	7519	PTPRO	protein tyrosine phosphatase, receptor type O	protein_coding	-2.46092	0.378637	-4.79894	0.000729109	0.0164918	-0.174595
ENSG00000183762	7977	KREMEN1	kringle containing transmembrane protein 1	protein_coding	-2.17321	3.76742	-4.99061	0.000560388	0.0140957	-0.180242
ENSG00000153048	5577	CARHSP1	calcium regulated heat stable protein 1	protein_coding	-1.78157	6.47105	-5.10846	0.000474064	0.0128164	-0.182352
ENSG00000130940	11336	CASZ1	castor zinc finger 1	protein_coding	4.43614	-2.84533	4.89689	0.000629878	0.0150008	-0.184664
ENSG00000023892	2545	DEF6	DEF6, guanine nucleotide exchange factor	protein_coding	-2.54003	-1.48954	-4.75192	0.000782541	0.01715	-0.186165
ENSG00000001461	9404	NIPAL3	NIPA like domain containing 3	protein_coding	1.5594	6.39408	5.08005	0.000480904	0.0129028	-0.194847
ENSG00000205517	4358	RGL3	ral guanine nucleotide dissociation stimulator like 3	protein_coding	5.81258	-1.67533	4.81869	0.000712181	0.0162792	-0.195344
ENSG00000275004	5723	ZNF280B	zinc finger protein 280B	protein_coding	-3.06129	-1.85855	-4.74574	0.000789863	0.017204	-0.197291
ENSG00000117791	2597	2002-03-01	mitochondrial amidoxime reducing component 2	protein_coding	1.94432	2.19681	4.82147	0.000704895	0.0161478	-0.204807
ENSG00000152689	11118	RASGRP3	RAS guanyl releasing protein 3	protein_coding	3.93417	2.58062	4.84064	0.000712468	0.0162792	-0.205522
ENSG00000113790	4700	EHHADH	enoyl-CoA hydratase and 3-hydroxyacyl CoA dehydrogenase	protein_coding	1.75122	3.00276	4.86297	0.000662509	0.0154568	-0.207636
ENSG00000274565	1154	AC080038.1	novel transcript	antisense	-1.95182	1.01272	-4.79639	0.000731902	0.0165102	-0.208901
ENSG00000213860	483	RPL21P75	ribosomal protein L21 pseudogene 75	processed_pseudogene	-1.10988	4.59076	-5.00858	0.000533996	0.0137026	-0.213812
ENSG00000158813	6999	EDA	ectodysplasin A	protein_coding	3.00055	0.532378	4.74428	0.000791601	0.0172207	-0.217522
ENSG00000154478	7514	GPR26	G protein-coupled receptor 26	protein_coding	-6.86207	-4.02206	-4.80457	0.00075161	0.0168262	-0.230285
ENSG00000204961	10075	PCDHA9	protocadherin alpha 9	protein_coding	4.11921	-2.10617	4.78263	0.00074719	0.0167696	-0.232833
ENSG00000164694	6854	FNDC1	fibronectin type III domain containing 1	protein_coding	-3.34809	3.83823	-4.97716	0.000582904	0.0144365	-0.237262
ENSG00000156414	5480	TDRD9	tudor domain containing 9	protein_coding	-2.97658	-0.804418	-4.71606	0.000826074	0.0177741	-0.245864
ENSG00000186185	4655	KIF18B	kinesin family member 18B	protein_coding	3.36924	0.928966	4.7344	0.000808239	0.0174753	-0.250668
ENSG00000150556	3771	LYPD6B	LY6/PLAUR domain containing 6B	protein_coding	7.12596	-2.9707	4.87831	0.000663914	0.0154576	-0.252481
ENSG00000106868	4183	SUSD1	sushi domain containing 1	protein_coding	1.46428	3.79885	4.88902	0.000637293	0.0151234	-0.255557
ENSG00000162631	9138	NTNG1	netrin G1	protein_coding	-2.87532	5.75169	-5.0596	0.000517028	0.013464	-0.256137
ENSG00000113369	4934	ARRDC3	arrestin domain containing 3	protein_coding	-1.48688	6.71435	-5.0455	0.000505832	0.0132958	-0.256545
ENSG00000152977	6806	ZIC1	Zic family member 1	protein_coding	-1.67961	2.44484	-4.82951	0.000696466	0.0160169	-0.260798
ENSG00000012048	9187	BRCA1	BRCA1, DNA repair associated	protein_coding	2.14168	3.57666	4.85888	0.00066656	0.0154698	-0.26176
ENSG00000142621	12805	FHAD1	forkhead associated phosphopeptide binding domain 1	protein_coding	-2.38169	1.00299	-4.75837	0.000774963	0.0170473	-0.26576
ENSG00000124116	2405	WFDC3	WAP four-disulfide core domain 3	protein_coding	-1.96246	0.0150017	-4.72162	0.000819162	0.0176684	-0.266597
ENSG00000106560	2097	GIMAP2	GTPase, IMAP family member 2	protein_coding	4.53436	-0.862725	4.70346	0.000846218	0.0180322	-0.26731
ENSG00000243243	917	AC073130.2	novel transcript	antisense	3.72361	0.200505	4.69885	0.000852129	0.0180929	-0.270265
ENSG00000101187	4051	SLCO4A1	solute carrier organic anion transporter family member 4A1	protein_coding	-6.5321	-2.41649	-4.71119	0.00086398	0.0182135	-0.280358
ENSG00000134716	2990	CYP2J2	cytochrome P450 family 2 subfamily J member 2	protein_coding	-3.58153	-1.40328	-4.68361	0.000867692	0.0182409	-0.282714
ENSG00000158270	7340	COLEC12	collectin subfamily member 12	protein_coding	-4.31251	7.47976	-5.0287	0.000540739	0.0137974	-0.282865
ENSG00000082438	17178	COBLL1	cordon-bleu WH2 repeat protein like 1	protein_coding	3.17923	4.58211	4.92137	0.000632524	0.0150345	-0.283044
ENSG00000151414	5485	NEK7	NIMA related kinase 7	protein_coding	2.53611	8.29383	5.03631	0.000534793	0.0137026	-0.283905
ENSG00000130368	9841	MAS1	MAS1 proto-oncogene, G protein-coupled receptor	protein_coding	-3.29019	-2.16975	-4.68104	0.000871081	0.0182409	-0.292955
ENSG00000108688	863	CCL7	C-C motif chemokine ligand 7	protein_coding	-2.3586	-0.941731	-4.67946	0.000873173	0.0182552	-0.293848
ENSG00000135502	4276	SLC26A10	solute carrier family 26 member 10	protein_coding	4.58355	-1.06949	4.68215	0.000869612	0.0182409	-0.301238
ENSG00000255910	718	AC024901.1	novel transcript	lincRNA	8.30284	-2.56579	4.82409	0.000730155	0.0164918	-0.307099
ENSG00000085999	3212	RAD54L	RAD54 like	protein_coding	2.85396	0.575791	4.68426	0.000866835	0.0182409	-0.308334
ENSG00000167641	1501	PPP1R14A	protein phosphatase 1 regulatory inhibitor subunit 14A	protein_coding	5.80231	0.547819	4.6866	0.000896457	0.0186008	-0.309762
ENSG00000103647	3998	CORO2B	coronin 2B	protein_coding	-1.99831	5.20285	-5.00595	0.000558929	0.014079	-0.313126
ENSG00000180190	3613	TDRP	testis development related protein	protein_coding	2.1031	1.09065	4.70187	0.000844011	0.0180287	-0.314826
ENSG00000120658	3101	ENOX1	ecto-NOX disulfide-thiol exchanger 1	protein_coding	-1.21614	4.62612	-4.94163	0.000589434	0.0144968	-0.323558
ENSG00000268223	1914	ARL14EPL	ADP ribosylation factor like GTPase 14 effector protein like	protein_coding	-4.29721	-2.01045	-4.65733	0.000908215	0.0187882	-0.323753
ENSG00000118181	1477	RPS25	ribosomal protein S25	protein_coding	-1.04268	9.65096	-4.94506	0.000586448	0.0144837	-0.326925
ENSG00000140511	3524	HAPLN3	hyaluronan and proteoglycan link protein 3	protein_coding	3.6261	2.87064	4.77563	0.000784673	0.0171543	-0.331212
ENSG00000227744	3489	LINC01940	long intergenic non-protein coding RNA 1940	lincRNA	3.30643	0.652684	4.6626	0.000895818	0.0186008	-0.333846
ENSG00000233926	1885	AL591368.1		lincRNA	-5.18819	-3.70567	-4.70037	0.000845931	0.0180322	-0.336592
ENSG00000247134	765	AC090204.1	novel transcript	lincRNA	-1.92368	2.58149	-4.78833	0.000740818	0.0166477	-0.33811
ENSG00000100129	4296	EIF3L	eukaryotic translation initiation factor 3 subunit L	protein_coding	-1.02231	8.38242	-4.96556	0.000568948	0.0142072	-0.341965
ENSG00000174059	9219	CD34	CD34 molecule	protein_coding	-4.13443	1.91919	-4.7846	0.000774269	0.0170473	-0.344037
ENSG00000131153	3264	GINS2	GINS complex subunit 2	protein_coding	2.38767	1.33285	4.6867	0.000863633	0.0182135	-0.347932
ENSG00000140525	7766	FANCI	FA complementation group I	protein_coding	2.25425	4.04767	4.84131	0.000694726	0.0159977	-0.348772
ENSG00000144283	9525	PKP4	plakophilin 4	protein_coding	1.41754	5.20264	4.93179	0.000598084	0.0145566	-0.3497
ENSG00000075702	9812	WDR62	WD repeat domain 62	protein_coding	3.65212	-0.0991009	4.63101	0.000939954	0.0191759	-0.358737
ENSG00000165078	2894	CPA6	carboxypeptidase A6	protein_coding	-4.62685	-2.91573	-4.64692	0.000917448	0.0189148	-0.36257
ENSG00000213186	7865	TRIM59	tripartite motif containing 59	protein_coding	2.03075	3.74737	4.80608	0.000721346	0.0163974	-0.363807
ENSG00000132688	5558	NES	nestin	protein_coding	1.08404	7.24613	4.97393	0.000561961	0.0141152	-0.36506
ENSG00000114391	2682	RPL24	ribosomal protein L24	protein_coding	-1.10513	9.24461	-4.92954	0.000600085	0.0145566	-0.365565
ENSG00000171385	7863	KCND3	potassium voltage-gated channel subfamily D member 3	protein_coding	4.03493	4.61372	4.85245	0.000700137	0.0160805	-0.368133
ENSG00000239523	980	MYLK-AS1	MYLK antisense RNA 1	antisense	-2.93716	-0.944858	-4.62912	0.000942675	0.0192039	-0.368636
ENSG00000158315	2795	RHBDL2	rhomboid like 2	protein_coding	2.0258	0.537814	4.64609	0.00091861	0.0189148	-0.370348
ENSG00000166451	3568	CENPN	centromere protein N	protein_coding	1.92646	3.36986	4.77591	0.000754771	0.0168639	-0.372199
ENSG00000176842	2845	IRX5	iroquois homeobox 5	protein_coding	-2.09861	1.35482	-4.70203	0.000843806	0.0180287	-0.373223
ENSG00000186854	8771	TRABD2A	TraB domain containing 2A	protein_coding	-1.89527	1.41834	-4.702	0.000843834	0.0180287	-0.374498
ENSG00000225706	2494	PTPRD-AS1	PTPRD antisense RNA 1	lincRNA	-4.28943	-1.64692	-4.61958	0.000961928	0.0194672	-0.375733
ENSG00000112893	11815	MAN2A1	mannosidase alpha class 2A member 1	protein_coding	1.82193	7.47247	4.98287	0.000575651	0.0143169	-0.377095
ENSG00000124212	5579	PTGIS	prostaglandin I2 synthase	protein_coding	-2.30483	9.43965	-4.93244	0.000622334	0.014912	-0.377478
ENSG00000151067	19103	CACNA1C	calcium voltage-gated channel subunit alpha1 C	protein_coding	-1.20238	4.49961	-4.89649	0.000630258	0.0150008	-0.379854
ENSG00000158859	10334	ADAMTS4	ADAM metallopeptidase with thrombospondin type 1 motif 4	protein_coding	2.90966	3.56721	4.78921	0.000768966	0.0169998	-0.381294
ENSG00000116016	7302	EPAS1	endothelial PAS domain protein 1	protein_coding	2.19927	8.14896	4.97327	0.000586226	0.0144837	-0.382669
ENSG00000145246	7965	ATP10D	ATPase phospholipid transporting 10D (putative)	protein_coding	1.47695	5.7145	4.93527	0.000595009	0.0145566	-0.384765
ENSG00000196126	1229	HLA-DRB1	major histocompatibility complex, class II, DR beta 1	protein_coding	-2.67309	5.7424	-4.97097	0.000588195	0.01449	-0.390879
ENSG00000170421	6881	KRT8	keratin 8	protein_coding	-2.81756	1.56496	-4.70886	0.000847379	0.0180322	-0.393422
ENSG00000226012	287	AP001434.1	novel transcript	lincRNA	-2.92105	-0.427852	-4.62182	0.000953221	0.0193574	-0.396229
ENSG00000153317	8280	ASAP1	ArfGAP with SH3 domain, ankyrin repeat and PH domain 1	protein_coding	1.44579	7.12893	4.95267	0.000579889	0.0143965	-0.398304
ENSG00000244306	12311	DUXAP10	double homeobox A pseudogene 10	transcribed_processed_pseudogene	1.79013	6.08884	4.95003	0.000598984	0.0145566	-0.401364
ENSG00000198034	2982	RPS4X	ribosomal protein S4 X-linked	protein_coding	-1.15152	10.4802	-4.876	0.000649768	0.0152803	-0.401582
ENSG00000159176	10318	CSRP1	cysteine and glycine rich protein 1	protein_coding	2.47526	7.65124	4.96629	0.000592233	0.0145253	-0.402785
ENSG00000127507	8622	ADGRE2	adhesion G protein-coupled receptor E2	protein_coding	2.4638	-0.0445443	4.60282	0.000981289	0.0198138	-0.406033
ENSG00000149273	5894	RPS3	ribosomal protein S3	protein_coding	-1.17096	10.4224	-4.87192	0.000653725	0.015353	-0.409906
ENSG00000224596	4427	ZMIZ1-AS1	ZMIZ1 antisense RNA 1	antisense	-2.1523	0.561641	-4.64241	0.000923773	0.0189331	-0.413988
ENSG00000124731	4329	TREM1	triggering receptor expressed on myeloid cells 1	protein_coding	-4.46231	-2.17825	-4.59273	0.00100212	0.0200742	-0.417675
ENSG00000134516	13210	DOCK2	dedicator of cytokinesis 2	protein_coding	-2.7573	1.76544	-4.70634	0.0008557	0.0181253	-0.417782
ENSG00000111110	7063	PPM1H	protein phosphatase, Mg2+/Mn2+ dependent 1H	protein_coding	3.5773	0.777327	4.6072	0.00098848	0.0199362	-0.431844
ENSG00000179097	3140	HTR1F	5-hydroxytryptamine receptor 1F	protein_coding	-5.90183	-2.96634	-4.60218	0.00101819	0.020213	-0.437927
ENSG00000185739	5702	SRL	sarcalumenin	protein_coding	5.61386	-3.22652	4.70952	0.000834289	0.0178857	-0.439852
ENSG00000114805	7173	PLCH1	phospholipase C eta 1	protein_coding	-5.81545	-3.01889	-4.60662	0.00101136	0.020146	-0.441901
ENSG00000169903	2140	TM4SF4	transmembrane 4 L six family member 4	protein_coding	2.72894	-0.452758	4.57085	0.00103052	0.0203438	-0.442016
ENSG00000119547	16234	ONECUT2	one cut homeobox 2	protein_coding	-2.9525	-1.55316	-4.56953	0.0010326	0.0203623	-0.4421
ENSG00000186417	7144	GLDN	gliomedin	protein_coding	-3.43955	0.951709	-4.66034	0.000932573	0.0190473	-0.446112
ENSG00000117245	4470	KIF17	kinesin family member 17	protein_coding	5.27875	-2.39539	4.65585	0.000905059	0.0187448	-0.447037
ENSG00000143622	3919	RIT1	Ras like without CAAX 1	protein_coding	0.979499	5.01808	4.86029	0.000665163	0.0154576	-0.451128
ENSG00000126878	5299	AIF1L	allograft inflammatory factor 1 like	protein_coding	-3.71751	1.15404	-4.66425	0.000927092	0.0189572	-0.455505
ENSG00000013293	10459	SLC7A14	solute carrier family 7 member 14	protein_coding	-2.75023	4.46095	-4.87312	0.000679085	0.0156783	-0.457823
ENSG00000254138	381	AC113386.1	novel transcript	antisense	8.72614	-2.9394	4.6977	0.00088164	0.0183888	-0.461008
ENSG00000145217	4293	SLC26A1	solute carrier family 26 member 1	protein_coding	-3.36238	-3.07155	-4.58362	0.00101054	0.020146	-0.461259
ENSG00000196917	4768	HCAR1	hydroxycarboxylic acid receptor 1	protein_coding	2.95275	2.32881	4.66186	0.000926064	0.0189572	-0.463733
ENSG00000090530	5605	P3H2	prolyl 3-hydroxylase 2	protein_coding	2.48957	4.36969	4.79582	0.000761455	0.0168759	-0.465846
ENSG00000143499	4889	SMYD2	SET and MYND domain containing 2	protein_coding	1.61177	4.12237	4.77231	0.000758876	0.0168746	-0.466945
ENSG00000185559	5312	DLK1	delta like non-canonical Notch ligand 1	protein_coding	-4.90918	-2.73934	-4.56477	0.0010522	0.0206567	-0.470476
ENSG00000139508	3776	SLC46A3	solute carrier family 46 member 3	protein_coding	2.04706	2.64096	4.6645	0.000893239	0.0186008	-0.473887
ENSG00000167992	4874	VWCE	von Willebrand factor C and EGF domains	protein_coding	-3.37657	3.07269	-4.76468	0.000797581	0.0173083	-0.478435
ENSG00000140379	1089	BCL2A1	BCL2 related protein A1	protein_coding	-6.47751	-2.79409	-4.56605	0.00107555	0.0210219	-0.481301
ENSG00000158104	2223	HPD	4-hydroxyphenylpyruvate dioxygenase	protein_coding	-3.64904	-1.55957	-4.53904	0.00108209	0.0210427	-0.486321
ENSG00000064886	3295	CHI3L2	chitinase 3 like 2	protein_coding	-2.56852	2.98902	-4.74532	0.000820961	0.0176856	-0.486349
ENSG00000240204	1035	SMKR1	small lysine rich protein 1	protein_coding	-5.08561	-2.24167	-4.55374	0.00109586	0.021162	-0.492018
ENSG00000073712	8510	FERMT2	fermitin family member 2	protein_coding	1.54829	8.07121	4.88107	0.000644882	0.0152147	-0.493636
ENSG00000103034	9647	NDRG4	NDRG family member 4	protein_coding	-4.11045	1.67617	-4.67061	0.000918263	0.0189148	-0.494058
ENSG00000114541	9993	FRMD4B	FERM domain containing 4B	protein_coding	-2.39425	-1.09216	-4.53647	0.00108638	0.0210427	-0.496321
ENSG00000197646	2365	PDCD1LG2	programmed cell death 1 ligand 2	protein_coding	2.19767	4.33732	4.77492	0.000781645	0.01715	-0.500023
ENSG00000135451	3954	TROAP	trophinin associated protein	protein_coding	3.89343	0.985182	4.5754	0.00106038	0.0207943	-0.503139
ENSG00000156299	9216	TIAM1	T cell lymphoma invasion and metastasis 1	protein_coding	-2.42301	4.25837	-4.8249	0.000729274	0.0164918	-0.506469
ENSG00000075391	16044	RASAL2	RAS protein activator like 2	protein_coding	1.44897	6.1474	4.86077	0.000664688	0.0154576	-0.524698
ENSG00000280241	1376	AC079298.3	novel transcript, antisense to DCHS2	antisense	-3.64699	-1.4251	-4.51051	0.00113069	0.0215061	-0.528596
ENSG00000144802	5902	NFKBIZ	NFKB inhibitor zeta	protein_coding	1.27456	4.71037	4.78159	0.000748352	0.0167744	-0.53173
ENSG00000138741	4358	TRPC3	transient receptor potential cation channel subfamily C member 3	protein_coding	2.94518	0.835263	4.5391	0.00108199	0.0210427	-0.532169
ENSG00000169297	2203	NR0B1	nuclear receptor subfamily 0 group B member 1	protein_coding	-6.01384	-2.11064	-4.51765	0.00115781	0.0219277	-0.540493
ENSG00000261573	416	AL157402.2	novel transcript	antisense	5.38914	-2.20484	4.5615	0.00104539	0.0205459	-0.555089
ENSG00000123219	4312	CENPK	centromere protein K	protein_coding	2.63319	2.8279	4.62047	0.000972739	0.0196635	-0.562
ENSG00000254838	8438	GVINP1	GTPase, very large interferon inducible pseudogene 1	transcribed_unprocessed_pseudogene	4.76915	0.529852	4.51313	0.00116584	0.0220092	-0.562956
ENSG00000102387	2714	TAF7L	TATA-box binding protein associated factor 7 like	protein_coding	-2.4917	0.0389081	-4.52474	0.00110617	0.0213145	-0.563035
ENSG00000169282	6852	KCNAB1	potassium voltage-gated channel subfamily A member regulatory beta subunit 1	protein_coding	8.32231	-0.752693	4.52695	0.0011415	0.0216652	-0.569279
ENSG00000231500	1898	RPS18	ribosomal protein S18	protein_coding	-1.29005	10.6469	-4.76234	0.000770346	0.0170091	-0.570465
ENSG00000259426	2265	AC027237.3		antisense	2.55811	1.37113	4.53668	0.00108602	0.0210427	-0.573509
ENSG00000228630	2602	HOTAIR	HOX transcript antisense RNA	antisense	-1.56986	4.05378	-4.73964	0.000797161	0.0173083	-0.575303
ENSG00000164136	7860	IL15	interleukin 15	protein_coding	3.08526	1.15469	4.52362	0.00111409	0.021354	-0.575487
ENSG00000125968	1233	ID1	inhibitor of DNA binding 1, HLH protein	protein_coding	-2.41337	3.66803	-4.73472	0.000834068	0.0178857	-0.579478
ENSG00000171914	16209	TLN2	talin 2	protein_coding	-1.18208	5.58373	-4.82499	0.000701193	0.0160838	-0.57952
ENSG00000092820	3342	EZR	ezrin	protein_coding	1.88002	3.92673	4.68076	0.000871459	0.0182409	-0.581043
ENSG00000134198	3410	TSPAN2	tetraspanin 2	protein_coding	-3.33524	1.86538	-4.61676	0.000995964	0.0199961	-0.583386
ENSG00000122026	2249	RPL21	ribosomal protein L21	protein_coding	-1.29864	9.90023	-4.77177	0.000759492	0.0168746	-0.583911
ENSG00000174444	5637	RPL4	ribosomal protein L4	protein_coding	-1.15711	10.7651	-4.75048	0.000784238	0.0171543	-0.585391
ENSG00000140416	12876	TPM1	tropomyosin 1	protein_coding	2.18742	8.28487	4.8367	0.000716643	0.0163174	-0.588633
ENSG00000065882	9032	TBC1D1	TBC1 domain family member 1	protein_coding	1.22854	4.8191	4.74914	0.000785822	0.0171582	-0.594788
ENSG00000172939	6075	OXSR1	oxidative stress responsive 1	protein_coding	1.16366	5.96578	4.81043	0.000716649	0.0163174	-0.598864
ENSG00000152601	9989	MBNL1	muscleblind like splicing regulator 1	protein_coding	1.62682	8.54375	4.80777	0.000723893	0.0164342	-0.598996
ENSG00000100629	9400	CEP128	centrosomal protein 128	protein_coding	2.32141	1.23958	4.50583	0.00113887	0.0216385	-0.614301
ENSG00000150687	11725	PRSS23	serine protease 23	protein_coding	1.13508	8.66881	4.78945	0.000739567	0.0166407	-0.616729
ENSG00000165072	3854	MAMDC2	MAM domain containing 2	protein_coding	5.69522	2.53973	4.54281	0.00111425	0.021354	-0.624569
ENSG00000150471	13991	ADGRL3	adhesion G protein-coupled receptor L3	protein_coding	17.2637	1.60346	4.49526	0.0011981	0.0223562	-0.625033
ENSG00000261115	10656	TMEM178B	transmembrane protein 178B	protein_coding	3.73011	1.08337	4.49426	0.00119995	0.0223671	-0.629902
ENSG00000119917	2640	IFIT3	interferon induced protein with tetratricopeptide repeats 3	protein_coding	1.32901	5.34361	4.75885	0.000774407	0.0170473	-0.630722
ENSG00000276649	1607	AL117335.1		antisense	-2.1024	-0.692499	-4.45038	0.00124083	0.0227931	-0.635269
ENSG00000138735	9775	PDE5A	phosphodiesterase 5A	protein_coding	2.65645	6.60435	4.80137	0.0007552	0.0168639	-0.646864
ENSG00000280237	5164	MIR4697HG	MIR4697 host gene	TEC	-2.51773	0.593026	-4.48816	0.00117036	0.0220711	-0.64941
ENSG00000145425	2341	RPS3A	ribosomal protein S3A	protein_coding	-1.29154	10.0006	-4.72668	0.000812915	0.017555	-0.650589
ENSG00000175264	3478	CHST1	carbohydrate sulfotransferase 1	protein_coding	-4.22665	-2.12012	-4.42378	0.00129986	0.0235116	-0.651161
ENSG00000237649	3345	KIFC1	kinesin family member C1	protein_coding	3.16128	1.54219	4.50164	0.00118125	0.0222528	-0.652549
ENSG00000283138	713	AC006207.1	novel transcript, antisense to EFCAB4B	antisense	-2.05798	-0.361464	-4.4468	0.00124774	0.0228726	-0.655821
ENSG00000263264	1558	AC119396.1	novel protein	protein_coding	-4.4271	-1.1114	-4.4469	0.00129029	0.0234103	-0.657758
ENSG00000106123	5325	EPHB6	EPH receptor B6	protein_coding	-4.07481	0.433821	-4.50059	0.00118837	0.0222921	-0.658858
ENSG00000102384	4321	CENPI	centromere protein I	protein_coding	2.26348	2.29288	4.52159	0.00111154	0.021354	-0.662143
ENSG00000105011	2304	ASF1B	anti-silencing function 1B histone chaperone	protein_coding	3.7394	0.634024	4.4546	0.00127078	0.023199	-0.663338
ENSG00000134986	9337	NREP	neuronal regeneration related protein	protein_coding	1.91033	8.54304	4.77934	0.000780348	0.0171444	-0.669166
ENSG00000072657	11950	TRHDE	thyrotropin releasing hormone degrading enzyme	protein_coding	-2.63964	2.74612	-4.6071	0.00101063	0.020146	-0.672879
ENSG00000196782	7012	MAML3	mastermind like transcriptional coactivator 3	protein_coding	-1.98004	2.95076	-4.59687	0.000990265	0.0199495	-0.674344
ENSG00000056998	3655	GYG2	glycogenin 2	protein_coding	-1.85021	1.19233	-4.49426	0.00115939	0.0219343	-0.67511
ENSG00000230267	6046	HERC2P4	hect domain and RLD 2 pseudogene 4	transcribed_unprocessed_pseudogene	2.39392	1.45546	4.47311	0.0011979	0.0223562	-0.675956
ENSG00000271216	760	LINC01050	long intergenic non-protein coding RNA 1050	lincRNA	-2.76518	0.337995	-4.46001	0.00122245	0.0225962	-0.679868
ENSG00000065485	4030	PDIA5	protein disulfide isomerase family A member 5	protein_coding	-1.3996	5.2741	-4.74609	0.000789439	0.017204	-0.684672
ENSG00000198879	9953	SFMBT2	Scm like with four mbt domains 2	protein_coding	-3.2532	0.386268	-4.47281	0.0012352	0.0227606	-0.686946
ENSG00000229619	6585	MBNL1-AS1	MBNL1 antisense RNA 1	antisense	2.09951	4.50528	4.66366	0.000923658	0.0189331	-0.69298
ENSG00000204850	1995	AC011484.1	novel transcript, antisense to PPP5D1	antisense	-2.34233	-1.46102	-4.39407	0.0013543	0.0241754	-0.693854
ENSG00000133985	5217	TTC9	tetratricopeptide repeat domain 9	protein_coding	4.58776	-0.920261	4.39261	0.00137295	0.0243854	-0.702036
ENSG00000148848	9860	ADAM12	ADAM metallopeptidase domain 12	protein_coding	-1.3087	8.01068	-4.73393	0.000804067	0.0174277	-0.712569
ENSG00000064989	6144	CALCRL	calcitonin receptor like receptor	protein_coding	3.93492	2.53865	4.50148	0.00118676	0.0222921	-0.713011
ENSG00000129173	4140	E2F8	E2F transcription factor 8	protein_coding	4.23347	-0.38964	4.3867	0.00139801	0.0246327	-0.717218
ENSG00000245025	2268	AC107959.1	novel transcript, antisense to RHOBTB2	antisense	-2.02281	0.953868	-4.45354	0.00123477	0.0227606	-0.720865
ENSG00000178033	9784	CALHM5	calcium homeostasis modulator family member 5	protein_coding	1.37658	6.04572	4.73272	0.000805537	0.0174382	-0.721298
ENSG00000144713	3720	RPL32	ribosomal protein L32	protein_coding	-1.25118	9.68366	-4.68736	0.000862772	0.0182135	-0.724638
ENSG00000235385	1557	LINC02154	long intergenic non-protein coding RNA 2154	lincRNA	3.77687	-2.12287	4.39245	0.00135771	0.0242006	-0.73108
ENSG00000173281	5776	PPP1R3B	protein phosphatase 1 regulatory subunit 3B	protein_coding	1.16823	4.71186	4.64844	0.000915335	0.0189134	-0.743136
ENSG00000153132	3127	CLGN	calmegin	protein_coding	-2.55298	4.77274	-4.70599	0.000870735	0.0182409	-0.743799
ENSG00000092470	4078	WDR76	WD repeat domain 76	protein_coding	1.98467	3.12636	4.5175	0.00111856	0.021379	-0.745698
ENSG00000272502	1141	AC104958.2	novel transcript	antisense	3.09559	-0.407388	4.35861	0.00143136	0.0249719	-0.746823
ENSG00000186907	2387	RTN4RL2	reticulon 4 receptor like 2	protein_coding	-4.30635	-2.02419	-4.35941	0.00144771	0.0251827	-0.748522
ENSG00000134463	2185	ECHDC3	enoyl-CoA hydratase domain containing 3	protein_coding	2.51444	0.0154909	4.3696	0.00140698	0.0246926	-0.75037
ENSG00000105173	2550	CCNE1	cyclin E1	protein_coding	1.93488	1.17188	4.41556	0.00130976	0.0235943	-0.752417
ENSG00000176244	1498	ACBD7	acyl-CoA binding domain containing 7	protein_coding	2.74648	-0.502461	4.35309	0.00144375	0.0251386	-0.754945
ENSG00000174944	2815	P2RY14	purinergic receptor P2Y14	protein_coding	6.48424	-3.45867	4.44843	0.00125973	0.0230447	-0.763438
ENSG00000257913	2238	DDN-AS1	DDN and PRKAG1 antisense RNA 1	antisense	3.52502	-2.20996	4.36675	0.00141326	0.0247537	-0.765785
ENSG00000156026	4533	MCU	mitochondrial calcium uniporter	protein_coding	1.25095	5.84055	4.69856	0.000848251	0.0180322	-0.766049
ENSG00000116675	6954	DNAJC6	DnaJ heat shock protein family (Hsp40) member C6	protein_coding	2.25917	1.93482	4.43641	0.001268	0.0231722	-0.766988
ENSG00000118762	5498	PKD2	polycystin 2, transient receptor potential cation channel	protein_coding	1.22991	7.49285	4.71193	0.000831256	0.0178639	-0.769704
ENSG00000253163	624	AC109479.1	novel transcript	lincRNA	5.03977	-3.08508	4.43264	0.00127544	0.0232581	-0.770596
ENSG00000168079	4435	SCARA5	scavenger receptor class A member 5	protein_coding	-4.21601	4.38577	-4.65261	0.000943496	0.0192039	-0.773874
ENSG00000278950	2256	AC138907.8	novel transcript	TEC	4.078	-2.45094	4.38033	0.00138362	0.0245206	-0.774798
ENSG00000170759	5877	KIF5B	kinesin family member 5B	protein_coding	1.22408	8.07234	4.69326	0.000855085	0.0181253	-0.786391
ENSG00000013588	8440	GPRC5A	G protein-coupled receptor class C group 5 member A	protein_coding	2.30204	4.04525	4.56406	0.0010788	0.0210427	-0.791159
ENSG00000163064	2886	EN1	engrailed homeobox 1	protein_coding	1.45209	2.83321	4.47533	0.00119381	0.0223562	-0.79213
ENSG00000269918	2014	AF131215.6	novel transcript	sense_intronic	5.1446	-2.83755	4.40261	0.0013364	0.0239524	-0.793278
ENSG00000132840	3182	BHMT2	betaine--homocysteine S-methyltransferase 2	protein_coding	1.89252	2.85878	4.46961	0.00120442	0.0224148	-0.796276
ENSG00000177721	2386	ANXA2R	annexin A2 receptor	protein_coding	-1.83829	1.27788	-4.41667	0.00130749	0.0235774	-0.801311
ENSG00000112414	8473	ADGRG6	adhesion G protein-coupled receptor G6	protein_coding	9.24826	2.00796	4.36031	0.00147467	0.0255264	-0.802271
ENSG00000144331	5310	ZNF385B	zinc finger protein 385B	protein_coding	-4.28211	-2.27284	-4.31575	0.00153943	0.0263248	-0.804926
ENSG00000154146	1309	NRGN	neurogranin	protein_coding	5.51122	-2.60825	4.38096	0.00138226	0.0245206	-0.805824
ENSG00000135111	5950	TBX3	T-box 3	protein_coding	-1.83116	5.25101	-4.68615	0.000897057	0.0186008	-0.807678
ENSG00000172164	6868	SNTB1	syntrophin beta 1	protein_coding	1.21191	6.71778	4.689	0.00086063	0.0182079	-0.80913
ENSG00000154545	4809	MAGED4	MAGE family member D4	protein_coding	-1.42988	3.45451	-4.53614	0.00108694	0.0210427	-0.816258
ENSG00000256540	1184	AC007406.3	novel transcript	lincRNA	5.9536	-3.21005	4.3953	0.00135867	0.0242006	-0.819676
ENSG00000064205	4981	WISP2	WNT1 inducible signaling pathway protein 2	protein_coding	-3.36943	5.58046	-4.6873	0.000895516	0.0186008	-0.820784
ENSG00000127528	2018	KLF2	Kruppel like factor 2	protein_coding	2.77694	1.54497	4.38268	0.00138562	0.0245206	-0.820848
ENSG00000183840	3387	GPR39	G protein-coupled receptor 39	protein_coding	-2.38157	2.08919	-4.45293	0.00124298	0.022809	-0.822393
ENSG00000144730	9561	IL17RD	interleukin 17 receptor D	protein_coding	-1.89905	4.63181	-4.6413	0.000957537	0.0194057	-0.824305
ENSG00000169554	25058	ZEB2	zinc finger E-box binding homeobox 2	protein_coding	1.12913	7.80602	4.67322	0.000881491	0.0183888	-0.824438
ENSG00000189420	6105	ZFP92	ZFP92 zinc finger protein	protein_coding	3.93577	-1.96083	4.31672	0.00152839	0.0262509	-0.824695
ENSG00000174371	4140	EXO1	exonuclease 1	protein_coding	2.93761	1.35049	4.36665	0.00142306	0.0248516	-0.831632
ENSG00000101230	2593	ISM1	isthmin 1	protein_coding	-3.6007	3.05126	-4.53364	0.00112991	0.0215061	-0.835884
ENSG00000135862	8406	LAMC1	laminin subunit gamma 1	protein_coding	1.17472	11.5863	4.57557	0.00102309	0.0202783	-0.842984
ENSG00000013297	3732	CLDN11	claudin 11	protein_coding	-1.94113	9.9906	-4.61781	0.000992142	0.0199646	-0.843271
ENSG00000135472	6057	FAIM2	Fas apoptotic inhibitory molecule 2	protein_coding	-2.50211	4.36052	-4.61412	0.000999955	0.0200535	-0.847267
ENSG00000101493	8217	ZNF516	zinc finger protein 516	protein_coding	-1.17365	4.50804	-4.59432	0.000994128	0.0199819	-0.852251
ENSG00000120539	3631	MASTL	microtubule associated serine/threonine kinase like	protein_coding	1.48517	3.30184	4.46641	0.00121039	0.022467	-0.853261
ENSG00000074219	2980	TEAD2	TEA domain transcription factor 2	protein_coding	1.17591	4.81051	4.58307	0.00101139	0.020146	-0.857796
ENSG00000256128	1853	LINC00944	long intergenic non-protein coding RNA 944	lincRNA	-4.58842	-2.27052	-4.28857	0.00163974	0.0274207	-0.858698
ENSG00000237945	14336	LINC00649	long intergenic non-protein coding RNA 649	antisense	-2.24139	0.989941	-4.36304	0.00142148	0.0248486	-0.860485
ENSG00000136960	6729	ENPP2	ectonucleotide pyrophosphatase/phosphodiesterase 2	protein_coding	-1.85643	8.02935	-4.64985	0.000947424	0.0192617	-0.868032
ENSG00000081842	6133	PCDHA6	protocadherin alpha 6	protein_coding	4.1301	0.935215	4.32497	0.00155775	0.0264982	-0.868265
ENSG00000111885	5014	MAN1A1	mannosidase alpha class 1A member 1	protein_coding	-1.3282	7.59728	-4.6426	0.000923508	0.0189331	-0.868362
ENSG00000136193	6046	SCRN1	secernin 1	protein_coding	0.958557	7.75695	4.6449	0.000920274	0.0189271	-0.869951
ENSG00000196242	8509	OR2C3	olfactory receptor family 2 subfamily C member 3	protein_coding	5.68142	-2.11873	4.31776	0.00154074	0.0263248	-0.870634
ENSG00000148303	2242	RPL7A	ribosomal protein L7a	protein_coding	-1.23183	10.5008	-4.57376	0.00102592	0.0202783	-0.872569
ENSG00000142534	1390	RPS11	ribosomal protein S11	protein_coding	-1.06773	10.5143	-4.57368	0.00102605	0.0202783	-0.873179
ENSG00000091651	4309	ORC6	origin recognition complex subunit 6	protein_coding	2.50418	1.17599	4.32788	0.00150188	0.0259353	-0.879675
ENSG00000166292	2906	TMEM100	transmembrane protein 100	protein_coding	-2.6745	2.76922	-4.47458	0.00123664	0.0227635	-0.881747
ENSG00000249669	17988	CARMN	cardiac mesoderm enhancer-associated non-coding RNA	lincRNA	3.91049	5.24108	4.56341	0.00107986	0.0210427	-0.882515
ENSG00000206337	3138	HCP5	HLA complex P5	sense_overlapping	-3.07932	-0.70152	-4.28247	0.00161288	0.0271755	-0.889974
ENSG00000092969	5151	TGFB2	transforming growth factor beta 2	protein_coding	-2.16364	2.40812	-4.42251	0.00129696	0.0234831	-0.891268
ENSG00000255363	1725	AP001189.5	novel transcript	lincRNA	-3.57349	-2.5545	-4.25306	0.00168936	0.0280367	-0.891944
ENSG00000154429	6263	CCSAP	centriole, cilia and spindle associated protein	protein_coding	2.50424	3.63184	4.46404	0.00125679	0.0230147	-0.896357
ENSG00000271584	1345	LINC02550	long intergenic non-protein coding RNA 2550	lincRNA	-3.06334	-1.65362	-4.24972	0.00169829	0.0281322	-0.901917
ENSG00000167460	8632	TPM4	tropomyosin 4	protein_coding	1.36411	10.4933	4.56479	0.00104013	0.0204879	-0.903484
ENSG00000261189	888	AL031058.1	novel transcript, antisense to DSP	antisense	4.27023	-1.76327	4.25547	0.00168296	0.0280092	-0.903822
ENSG00000152705	1581	CATSPER3	cation channel sperm associated 3	protein_coding	-3.36361	-2.99026	-4.25102	0.0016948	0.0281006	-0.904791
ENSG00000115107	4562	STEAP3	STEAP3 metalloreductase	protein_coding	-2.95064	6.10933	-4.64264	0.00095779	0.0194057	-0.905564
ENSG00000173376	3556	NDNF	neuron derived neurotrophic factor	protein_coding	-1.8399	3.40889	-4.47865	0.00118769	0.0222921	-0.910747
ENSG00000063177	4209	RPL18	ribosomal protein L18	protein_coding	-1.92762	8.548	-4.60539	0.00101324	0.0201491	-0.91955
ENSG00000223523	797	AC092598.1	novel transcript, overlapping DIRC1	sense_overlapping	5.09087	-2.64115	4.28899	0.00159641	0.0269909	-0.919972
ENSG00000035403	9992	VCL	vinculin	protein_coding	1.09875	9.06218	4.58751	0.00100454	0.0200998	-0.920655
ENSG00000181029	5669	TRAPPC5	trafficking protein particle complex 5	protein_coding	-1.97734	1.58799	-4.35448	0.00144063	0.025109	-0.922839
ENSG00000203667	4864	COX20	cytochrome c oxidase assembly factor COX20	protein_coding	1.49953	5.4124	4.57412	0.00102535	0.0202783	-0.925193
ENSG00000148219	8290	ASTN2	astrotactin 2	protein_coding	-1.2554	2.91009	-4.42441	0.00129186	0.0234147	-0.927891
ENSG00000128512	11499	DOCK4	dedicator of cytokinesis 4	protein_coding	-2.19773	3.45196	-4.48392	0.00121909	0.0225701	-0.9394
ENSG00000148680	3131	HTR7	5-hydroxytryptamine receptor 7	protein_coding	2.94635	-0.464955	4.22283	0.00177198	0.0290539	-0.946351
ENSG00000229271	411	AC091493.1	novel transcript	lincRNA	6.99075	-3.12691	4.30259	0.00161291	0.0271755	-0.948944
ENSG00000132031	3118	MATN3	matrilin 3	protein_coding	2.91615	1.10133	4.27775	0.00163284	0.027407	-0.949403
ENSG00000102221	5137	JADE3	jade family PHD finger 3	protein_coding	1.4682	3.63684	4.42908	0.00128253	0.0232933	-0.949899
ENSG00000140876	1638	NUDT7	nudix hydrolase 7	protein_coding	-2.38159	1.68582	-4.34431	0.0014711	0.0254895	-0.954967
ENSG00000231231	859	LINC01423	long intergenic non-protein coding RNA 1423	lincRNA	-3.15525	4.34217	-4.53697	0.00112419	0.0214286	-0.957355
ENSG00000118276	5306	B4GALT6	beta-1,4-galactosyltransferase 6	protein_coding	-1.77353	1.8999	-4.34456	0.00146315	0.0253765	-0.960486
ENSG00000177133	5600	LINC00982	long intergenic non-protein coding RNA 982	antisense	-2.76772	0.710728	-4.29032	0.00160095	0.0270254	-0.964642
ENSG00000271857	927	AL096865.1	novel transcript, antisense to RUNX2	antisense	-2.68794	-1.44438	-4.20843	0.0018128	0.0293165	-0.966005
ENSG00000203722	1486	RAET1G	retinoic acid early transcript 1G	protein_coding	-2.75518	1.15901	-4.31803	0.001556	0.0264938	-0.969808
ENSG00000172331	2539	BPGM	bisphosphoglycerate mutase	protein_coding	1.13982	4.39423	4.48049	0.00118432	0.0222869	-0.970505
ENSG00000125810	6708	CD93	CD93 molecule	protein_coding	6.08062	-2.78225	4.26804	0.00166782	0.0278359	-0.973717
ENSG00000079150	3080	FKBP7	FK506 binding protein 7	protein_coding	-1.095	5.94564	-4.5815	0.00101383	0.0201491	-0.975589
ENSG00000066185	2195	ZMYND12	zinc finger MYND-type containing 12	protein_coding	-2.14194	-0.843107	-4.21749	0.001787	0.0291383	-0.975776
ENSG00000165490	5339	DDIAS	DNA damage induced apoptosis suppressor	protein_coding	2.68405	0.969272	4.25474	0.0016849	0.0280152	-0.977015
ENSG00000204179	4506	PTPN20	protein tyrosine phosphatase, non-receptor type 20	protein_coding	-3.19409	-1.57194	-4.19274	0.00185844	0.0298091	-0.986341
ENSG00000198502	1260	HLA-DRB5	major histocompatibility complex, class II, DR beta 5	protein_coding	-2.16277	1.83584	-4.32691	0.00150415	0.0259353	-0.988753
ENSG00000116141	5417	MARK1	microtubule affinity regulating kinase 1	protein_coding	2.42338	0.13715	4.21344	0.00179849	0.0292449	-0.991525
ENSG00000134419	6679	RPS15A	ribosomal protein S15a	protein_coding	-1.4131	7.67394	-4.56204	0.00104453	0.0205459	-0.993414
ENSG00000118971	7157	CCND2	cyclin D2	protein_coding	2.77126	4.17793	4.4331	0.00131796	0.0236698	-1.00118
ENSG00000174680	1330	GRIK1-AS1	GRIK1 antisense RNA 1	antisense	-2.74198	-2.76173	-4.1749	0.0019118	0.0303353	-1.00665
ENSG00000171863	5584	RPS7	ribosomal protein S7	protein_coding	-1.46578	8.86437	-4.5276	0.0011013	0.0212438	-1.00753
ENSG00000140538	26750	NTRK3	neurotrophic receptor tyrosine kinase 3	protein_coding	-3.2198	-0.538246	-4.21363	0.00180775	0.029306	-1.0087
ENSG00000163171	10406	CDC42EP3	CDC42 effector protein 3	protein_coding	1.81574	7.72179	4.57243	0.00106517	0.0208651	-1.01359
ENSG00000085741	2401	WNT11	Wnt family member 11	protein_coding	-4.4841	0.547127	-4.27379	0.00168695	0.028023	-1.0147
ENSG00000170365	6058	SMAD1	SMAD family member 1	protein_coding	-1.03623	4.05895	-4.45604	0.00122998	0.0227117	-1.01493
ENSG00000275226	3314	LINC00547	long intergenic non-protein coding RNA 547	lincRNA	4.41371	-0.830967	4.17623	0.00194798	0.030644	-1.01576
ENSG00000130707	3050	ASS1	argininosuccinate synthase 1	protein_coding	-2.70554	5.25646	-4.54593	0.00110896	0.0213451	-1.02648
ENSG00000158445	17733	KCNB1	potassium voltage-gated channel subfamily B member 1	protein_coding	-2.32544	-0.116782	-4.21148	0.00180409	0.0292821	-1.02838
ENSG00000115884	3595	SDC1	syndecan 1	protein_coding	-3.20033	4.27057	-4.49554	0.0011976	0.0223562	-1.02936
ENSG00000259345	6996	AC013652.1	novel transcript	lincRNA	2.58022	1.80423	4.25957	0.00168021	0.0279898	-1.03059
ENSG00000101057	2777	MYBL2	MYB proto-oncogene like 2	protein_coding	4.00715	0.647644	4.20669	0.00187375	0.0299192	-1.03341
ENSG00000168502	12665	MTCL1	microtubule crosslinking factor 1	protein_coding	-1.5987	5.1328	-4.52303	0.0011186	0.021379	-1.03607
ENSG00000095209	4511	TMEM38B	transmembrane protein 38B	protein_coding	1.64965	3.88476	4.39146	0.00135981	0.0242006	-1.03634
ENSG00000187758	2258	ADH1A	alcohol dehydrogenase 1A (class I), alpha polypeptide	protein_coding	-3.40998	-3.00886	-4.15604	0.00196997	0.030805	-1.0369
ENSG00000152818	14604	UTRN	utrophin	protein_coding	1.4358	7.42086	4.54468	0.00107474	0.0210219	-1.03746
ENSG00000140798	8699	ABCC12	ATP binding cassette subfamily C member 12	protein_coding	-4.17994	-0.916246	-4.19492	0.00190868	0.030313	-1.03777
ENSG00000019582	3184	CD74	CD74 molecule	protein_coding	-3.08298	6.33476	-4.55734	0.00108987	0.0210693	-1.03809
ENSG00000173083	4721	HPSE	heparanase	protein_coding	-2.41701	0.0490874	-4.21238	0.00180151	0.0292672	-1.03889
ENSG00000140534	8402	TICRR	TOPBP1 interacting checkpoint and replication regulator	protein_coding	2.73157	0.621378	4.19677	0.00184661	0.0296741	-1.04217
ENSG00000237550	717	RPL9P9	ribosomal protein L9 pseudogene 9	transcribed_processed_pseudogene	-1.24136	5.87619	-4.53636	0.00108656	0.0210427	-1.04463
ENSG00000174574	2741	AKIRIN1	akirin 1	protein_coding	1.02884	5.67477	4.51715	0.00111918	0.021379	-1.0473
ENSG00000151458	8794	ANKRD50	ankyrin repeat domain 50	protein_coding	1.80294	5.99053	4.53698	0.00112419	0.0214286	-1.04745
ENSG00000151474	14646	FRMD4A	FERM domain containing 4A	protein_coding	1.30935	5.95436	4.52132	0.001112	0.021354	-1.05261
ENSG00000122778	12427	KIAA1549	KIAA1549	protein_coding	-1.21016	3.37206	-4.37918	0.00138611	0.0245206	-1.05302
ENSG00000112773	6053	TENT5A	terminal nucleotidyltransferase 5A	protein_coding	-1.2122	6.74659	-4.53591	0.00108731	0.0210427	-1.05403
ENSG00000189367	7229	KIAA0408	KIAA0408	protein_coding	-3.42611	-1.89865	-4.14252	0.00201282	0.0311918	-1.05421
ENSG00000117280	3882	RAB29	RAB29, member RAS oncogene family	protein_coding	1.4405	4.96355	4.46334	0.00121616	0.0225505	-1.05772
ENSG00000143355	10442	LHX9	LIM homeobox 9	protein_coding	4.33976	0.579871	4.18177	0.00194856	0.030644	-1.06023
ENSG00000204634	6030	TBC1D8	TBC1 domain family member 8	protein_coding	-1.73397	3.86228	-4.41947	0.0013057	0.0235692	-1.06198
ENSG00000120693	5723	SMAD9	SMAD family member 9	protein_coding	-1.33216	4.42906	-4.4506	0.00124041	0.0227931	-1.07388
ENSG00000137462	5217	TLR2	toll like receptor 2	protein_coding	-4.43767	-2.58246	-4.12895	0.00207845	0.0318937	-1.07546
ENSG00000273289	468	AL121672.3	novel transcript, antisense to C22orf26	antisense	-3.59998	-2.66386	-4.1236	0.00207443	0.0318596	-1.07636
ENSG00000135298	6490	ADGRB3	adhesion G protein-coupled receptor B3	protein_coding	7.55419	-3.35322	4.20138	0.00188944	0.0300613	-1.07947
ENSG00000182287	5371	AP1S2	adaptor related protein complex 1 subunit sigma 2	protein_coding	1.51463	5.3007	4.46924	0.0012051	0.0224148	-1.0798
ENSG00000276365	88	MIR145	microRNA 145	miRNA	5.32135	-0.36351	4.1327	0.00210527	0.0321354	-1.08769
ENSG00000158402	3338	CDC25C	cell division cycle 25C	protein_coding	3.40856	0.0822476	4.14151	0.00202536	0.0312959	-1.08961
ENSG00000170891	1003	CYTL1	cytokine like 1	protein_coding	-3.58165	-0.814076	-4.15166	0.00203549	0.0313703	-1.09917
ENSG00000126803	5777	HSPA2	heat shock protein family A (Hsp70) member 2	protein_coding	2.31366	3.55762	4.33071	0.00153954	0.0263248	-1.10122
ENSG00000163808	5285	KIF15	kinesin family member 15	protein_coding	2.64665	1.39251	4.19229	0.001867	0.0298462	-1.10513
ENSG00000282849	638	AL359834.1	novel transcript	lincRNA	-1.79782	2.66172	-4.29728	0.00157576	0.0267275	-1.10839
ENSG00000058091	6841	CDK14	cyclin dependent kinase 14	protein_coding	-0.970716	6.03954	-4.49861	0.00115164	0.0218343	-1.10938
ENSG00000162734	2806	PEA15	proliferation and apoptosis adaptor protein 15	protein_coding	1.33767	9.33629	4.46143	0.00121976	0.0225701	-1.11301
ENSG00000176208	7075	ATAD5	ATPase family, AAA domain containing 5	protein_coding	2.37633	1.01356	4.1674	0.00193472	0.0305347	-1.11802
ENSG00000178498	4087	DTX3	deltex E3 ubiquitin ligase 3	protein_coding	2.28173	3.07326	4.27821	0.0016414	0.0274207	-1.11899
ENSG00000198734	7158	F5	coagulation factor V	protein_coding	-4.52949	-2.51983	-4.10524	0.00219057	0.0329228	-1.12022
ENSG00000155660	3277	PDIA4	protein disulfide isomerase family A member 4	protein_coding	-1.32579	6.91897	-4.49289	0.00116185	0.0219574	-1.12115
ENSG00000070404	3067	FSTL3	follistatin like 3	protein_coding	2.41898	4.98094	4.42425	0.00133603	0.0239524	-1.12225
ENSG00000136783	2585	NIPSNAP3A	nipsnap homolog 3A	protein_coding	1.57089	4.21418	4.36524	0.0014166	0.0247877	-1.12238
ENSG00000205364	942	MT1M	metallothionein 1M	protein_coding	-3.33578	-2.00334	-4.09439	0.00217347	0.0328394	-1.12298
ENSG00000111247	2558	RAD51AP1	RAD51 associated protein 1	protein_coding	2.84747	1.8023	4.20814	0.00186222	0.0298426	-1.1243
ENSG00000232000	2803	CLCN3P1	chloride voltage-gated channel 3 pseudogene 1	transcribed_unprocessed_pseudogene	-2.25405	-1.03872	-4.11223	0.00211239	0.0321913	-1.12535
ENSG00000227051	7775	C14orf132	chromosome 14 open reading frame 132	protein_coding	-1.82832	7.25014	-4.49675	0.00119538	0.0223562	-1.13211
ENSG00000110852	2638	CLEC2B	C-type lectin domain family 2 member B	protein_coding	-1.84774	4.43854	-4.43282	0.00131513	0.023643	-1.13236
ENSG00000245468	3763	LINC02447	long intergenic non-protein coding RNA 2447	lincRNA	-2.56485	-1.5408	-4.08977	0.0021896	0.0329228	-1.13923
ENSG00000237596	6585	AL138828.1	novel transcript	antisense	3.14109	-2.58979	4.09973	0.002155	0.0327279	-1.14114
ENSG00000138669	5116	PRKG2	protein kinase cGMP-dependent 2	protein_coding	-2.4682	3.18032	-4.33507	0.0015335	0.0262877	-1.14598
ENSG00000128045	2472	RASL11B	RAS like family 11 member B	protein_coding	-2.61249	-1.07985	-4.09822	0.00216021	0.0327558	-1.14654
ENSG00000113368	3633	LMNB1	lamin B1	protein_coding	2.55757	3.46098	4.29275	0.00163782	0.0274207	-1.1468
ENSG00000204963	5788	PCDHA7	protocadherin alpha 7	protein_coding	3.27903	-0.180081	4.09117	0.00218469	0.0328966	-1.15106
ENSG00000177570	15378	SAMD12	sterile alpha motif domain containing 12	protein_coding	1.59965	2.30757	4.21543	0.00179283	0.0291925	-1.15181
ENSG00000139178	5014	C1RL	complement C1r subcomponent like	protein_coding	-1.57616	6.91851	-4.48355	0.00120631	0.0224148	-1.15209
ENSG00000187243	4947	MAGED4B	MAGE family member D4B	protein_coding	-1.32017	3.50873	-4.31855	0.001524	0.0262009	-1.16635
ENSG00000167912	1743	AC090152.1		antisense	4.47982	-1.76352	4.06236	0.00229596	0.034051	-1.17335
ENSG00000096996	4298	IL12RB1	interleukin 12 receptor subunit beta 1	protein_coding	3.90177	-2.02676	4.06337	0.00228413	0.0339324	-1.17373
ENSG00000206195	5545	DUXAP8	double homeobox A pseudogene 8	processed_transcript	1.6447	5.8087	4.44789	0.00127816	0.0232581	-1.17469
ENSG00000162458	4716	FBLIM1	filamin binding LIM protein 1	protein_coding	2.08331	4.90865	4.392	0.00140416	0.0246674	-1.17552
ENSG00000136689	3256	IL1RN	interleukin 1 receptor antagonist	protein_coding	-8.17808	-2.67426	-4.06574	0.00234083	0.0345141	-1.17983
ENSG00000104722	4381	NEFM	neurofilament medium	protein_coding	-3.76609	2.87526	-4.30077	0.00161749	0.0272008	-1.18203
ENSG00000149596	5943	JPH2	junctophilin 2	protein_coding	4.13297	2.38231	4.18768	0.00193054	0.0305232	-1.18568
ENSG00000283175	1973	AC007920.2		antisense	-2.43689	2.53042	-4.25944	0.00172517	0.0284664	-1.18963
ENSG00000102024	4099	PLS3	plastin 3	protein_coding	1.53949	9.12506	4.42135	0.00130481	0.0235692	-1.19025
ENSG00000078053	5636	AMPH	amphiphysin	protein_coding	-2.28338	1.95645	-4.20819	0.00182209	0.0294198	-1.19148
ENSG00000130528	2685	HRC	histidine rich calcium binding protein	protein_coding	3.40455	-1.08467	4.04167	0.00236502	0.0346973	-1.19557
ENSG00000138379	2822	MSTN	myostatin	protein_coding	2.92435	-0.660767	4.04889	0.00233779	0.0344979	-1.19766
ENSG00000275902	690	AC139530.3	novel transcript, antisense to HGS	antisense	-2.64175	-1.58676	-4.04505	0.00235223	0.0345958	-1.20506
ENSG00000227992	347	AC108463.1	pseudogene similar to part of ubiquitin carboxyl-terminal hydrolase L5 UCHL5	processed_pseudogene	2.07967	1.08749	4.1164	0.00209839	0.0320883	-1.20697
ENSG00000133069	5592	TMCC2	transmembrane and coiled-coil domain family 2	protein_coding	-1.88862	1.08813	-4.14848	0.00199383	0.0310525	-1.20718
ENSG00000110900	7113	TSPAN11	tetraspanin 11	protein_coding	-2.41478	3.83832	-4.34769	0.00150379	0.0259353	-1.20735
ENSG00000182010	9548	RTKN2	rhotekin 2	protein_coding	3.91766	0.99941	4.10717	0.002192	0.0329228	-1.20796
ENSG00000145569	4074	OTULINL	OTU deubiquitinase with linear linkage specificity like	protein_coding	-2.13769	-1.08184	-4.05494	0.00231519	0.0342406	-1.20944
ENSG00000260230	15559	FRRS1L	ferric chelate reductase 1 like	protein_coding	-3.27896	1.22901	-4.1745	0.00197098	0.030805	-1.21187
ENSG00000131242	15383	RAB11FIP4	RAB11 family interacting protein 4	protein_coding	-2.37792	0.639962	-4.12603	0.0020664	0.0317638	-1.21429
ENSG00000259347	3535	AC087482.1	novel transcript, antisense to SMAD3	antisense	4.48598	-2.05082	4.0371	0.00238245	0.0348716	-1.21523
ENSG00000265735	321	RN7SL5P	RNA, 7SL, cytoplasmic 5, pseudogene	misc_RNA	-1.26162	7.06429	-4.4319	0.00127691	0.0232581	-1.21722
ENSG00000172965	13094	MIR4435-2HG	MIR4435-2 host gene	lincRNA	1.55589	5.58341	4.39973	0.00135037	0.0241453	-1.22273
ENSG00000112210	4926	RAB23	RAB23, member RAS oncogene family	protein_coding	1.12182	6.81065	4.43071	0.00127928	0.0232581	-1.22278
ENSG00000151468	3683	CCDC3	coiled-coil domain containing 3	protein_coding	2.06572	0.694406	4.08843	0.00219429	0.0329292	-1.223
ENSG00000143153	2962	ATP1B1	ATPase Na+/K+ transporting subunit beta 1	protein_coding	2.02025	3.27991	4.2265	0.00176662	0.0290208	-1.22305
ENSG00000163507	4579	CIP2A	cell proliferation regulating inhibitor of protein phosphatase 2A	protein_coding	1.51841	3.15899	4.22126	0.00177638	0.0290677	-1.22632
ENSG00000225465	6271	RFPL1S	RFPL1 antisense RNA 1	antisense	-2.68951	-1.18464	-4.03661	0.00238432	0.0348716	-1.22644
ENSG00000081177	6263	EXD2	exonuclease 3'-5' domain containing 2	protein_coding	1.11275	4.34529	4.31548	0.00153136	0.0262765	-1.22901
ENSG00000227063	81	RPL41P1	ribosomal protein L41 pseudogene 1	processed_pseudogene	-1.00131	5.60341	-4.41428	0.00131236	0.0236172	-1.22915
ENSG00000144893	12619	MED12L	mediator complex subunit 12 like	protein_coding	2.75006	-0.0631747	4.04352	0.002358	0.0346232	-1.23368
ENSG00000156920	10074	ADGRG4	adhesion G protein-coupled receptor G4	protein_coding	5.06631	-2.02398	4.02815	0.0024335	0.0352838	-1.23829
ENSG00000117632	6261	STMN1	stathmin 1	protein_coding	1.80046	5.50997	4.39338	0.00140116	0.0246451	-1.24146
ENSG00000158825	963	CDA	cytidine deaminase	protein_coding	-3.2591	-0.84948	-4.05021	0.00234781	0.0345595	-1.24187
ENSG00000185477	15205	GPRIN3	GPRIN family member 3	protein_coding	4.6584	-0.984024	4.01796	0.00252145	0.036183	-1.24647
ENSG00000116133	6290	DHCR24	24-dehydrocholesterol reductase	protein_coding	-2.38016	4.93443	-4.39541	0.00139678	0.0246327	-1.24648
ENSG00000231090	2568	MIR4422HG	MIR4422 host gene	lincRNA	6.60922	-2.86692	4.06467	0.00234483	0.0345443	-1.24664
ENSG00000159259	5118	CHAF1B	chromatin assembly factor 1 subunit B	protein_coding	1.50144	2.22804	4.14786	0.00199579	0.0310558	-1.25415
ENSG00000106610	3192	STAG3L4	stromal antigen 3-like 4 (pseudogene)	transcribed_unprocessed_pseudogene	1.61336	1.89845	4.12908	0.00205638	0.0316647	-1.2542
ENSG00000168743	6117	NPNT	nephronectin	protein_coding	7.29308	-0.157779	4.01442	0.0025401	0.0363036	-1.2551
ENSG00000166387	9800	PPFIBP2	PPFIA binding protein 2	protein_coding	1.99908	3.5467	4.2237	0.00177797	0.0290677	-1.25919
ENSG00000182253	7819	SYNM	synemin	protein_coding	1.05599	4.47655	4.3076	0.0015504	0.0264494	-1.25963
ENSG00000164309	14179	CMYA5	cardiomyopathy associated 5	protein_coding	-2.58295	3.3552	-4.27703	0.00167844	0.0279866	-1.25993
ENSG00000104147	1236	OIP5	Opa interacting protein 5	protein_coding	2.42412	-0.302349	4.01475	0.00246958	0.0356118	-1.26884
ENSG00000139926	9416	FRMD6	FERM domain containing 6	protein_coding	1.08708	8.29276	4.38626	0.00137088	0.024373	-1.26962
ENSG00000157214	8715	STEAP2	STEAP2 metalloreductase	protein_coding	-1.3971	6.00647	-4.4004	0.0013466	0.0241109	-1.27055
ENSG00000115828	2696	QPCT	glutaminyl-peptide cyclotransferase	protein_coding	-2.79034	3.64417	-4.29354	0.0016358	0.0274207	-1.27203
ENSG00000139155	4860	SLCO1C1	solute carrier organic anion transporter family member 1C1	protein_coding	6.5979	-2.95187	4.04595	0.00241566	0.0351202	-1.27266
ENSG00000158769	5066	F11R	F11 receptor	protein_coding	-2.16601	-0.572414	-4.03304	0.00239802	0.0349212	-1.27279
ENSG00000087245	4933	MMP2	matrix metallopeptidase 2	protein_coding	-1.92892	10.8222	-4.32571	0.00155594	0.0264938	-1.27523
ENSG00000146374	3179	RSPO3	R-spondin 3	protein_coding	-2.37392	2.15378	-4.17394	0.00195805	0.0307385	-1.27817
ENSG00000149639	15128	SOGA1	suppressor of glucose, autophagy associated 1	protein_coding	0.948369	6.68941	4.39552	0.00135125	0.0241453	-1.27964
ENSG00000006468	9616	ETV1	ETS variant 1	protein_coding	-2.54402	5.41353	-4.39323	0.00140149	0.0246451	-1.28162
ENSG00000077420	3981	APBB1IP	amyloid beta precursor protein binding family B member 1 interacting protein	protein_coding	-1.75219	4.96751	-4.37133	0.00144972	0.0251929	-1.28318
ENSG00000089009	4447	RPL6	ribosomal protein L6	protein_coding	-0.987935	9.90244	-4.33141	0.0014936	0.0258287	-1.28534
ENSG00000270441	1799	AC135506.1	laminin, beta 1 (LAMB1) pseudogene	unprocessed_pseudogene	-1.9124	-0.272966	-4.03598	0.00238674	0.0348716	-1.28581
ENSG00000258667	533	HIF1A-AS2	HIF1A antisense RNA 2	lincRNA	5.28173	-2.44583	4.00245	0.00253352	0.036246	-1.28989
ENSG00000127564	5034	PKMYT1	protein kinase, membrane associated tyrosine/threonine 1	protein_coding	4.03928	-1.43475	3.97211	0.00264527	0.0372949	-1.29348
ENSG00000171951	2719	SCG2	secretogranin II	protein_coding	5.07923	2.26853	4.10023	0.00221621	0.0331738	-1.29374
ENSG00000213694	13578	S1PR3	sphingosine-1-phosphate receptor 3	protein_coding	-2.5296	6.15636	-4.39912	0.00138879	0.0245323	-1.2944
ENSG00000105419	5122	MEIS3	Meis homeobox 3	protein_coding	1.75221	3.01232	4.16536	0.00194101	0.0306067	-1.29623
ENSG00000171517	3543	LPAR3	lysophosphatidic acid receptor 3	protein_coding	-5.85934	-3.81231	-3.99025	0.00264008	0.0372584	-1.29698
ENSG00000134955	6371	SLC37A2	solute carrier family 37 member 2	protein_coding	-3.2379	-1.00141	-4.00595	0.00251556	0.0361278	-1.29869
ENSG00000080839	5954	RBL1	RB transcriptional corepressor like 1	protein_coding	1.25329	3.2789	4.1862	0.00187781	0.0299301	-1.30127
ENSG00000164946	10762	FREM1	FRAS1 related extracellular matrix 1	protein_coding	-2.38042	-0.448554	-4.01836	0.00245529	0.0355079	-1.30232
ENSG00000152377	6222	SPOCK1	SPARC (osteonectin), cwcv and kazal like domains proteoglycan 1	protein_coding	-1.24264	9.77344	-4.32272	0.00151406	0.0260807	-1.30272
ENSG00000163637	14747	PRICKLE2	prickle planar cell polarity protein 2	protein_coding	-1.43807	5.96188	-4.38087	0.00138953	0.0245323	-1.30289
ENSG00000153531	10924	ADPRHL1	ADP-ribosylhydrolase like 1	protein_coding	-1.8915	1.26026	-4.09242	0.00218033	0.0328869	-1.30943
ENSG00000173406	7548	DAB1	DAB1, reelin adaptor protein	protein_coding	-2.05202	1.74464	-4.11906	0.00208952	0.0319802	-1.30988
ENSG00000210117	68	MT-TW	mitochondrially encoded tRNA tryptophan	Mt_tRNA	-3.30756	-1.8111	-3.97032	0.00265295	0.0373438	-1.31069
ENSG00000198483	3363	ANKRD35	ankyrin repeat domain 35	protein_coding	-2.88382	1.60043	-4.12789	0.00212132	0.0322717	-1.31427
ENSG00000224116	5417	INHBA-AS1	INHBA antisense RNA 1	antisense	3.32085	-1.85702	3.95832	0.00270485	0.0379236	-1.3148
ENSG00000049239	9321	H6PD	hexose-6-phosphate dehydrogenase/glucose 1-dehydrogenase	protein_coding	-1.48484	7.13154	-4.37444	0.00141033	0.0247269	-1.31511
ENSG00000198885	4652	ITPRIPL1	ITPRIP like 1	protein_coding	2.33263	-0.116878	3.99173	0.00256287	0.0365051	-1.3164
ENSG00000165795	7550	NDRG2	NDRG family member 2	protein_coding	-2.2893	-0.862008	-3.99133	0.00256451	0.0365051	-1.32029
ENSG00000147403	4825	RPL10	ribosomal protein L10	protein_coding	-1.44178	10.6045	-4.2902	0.00159337	0.0269746	-1.32125
ENSG00000095015	7716	MAP3K1	mitogen-activated protein kinase kinase kinase 1	protein_coding	2.38884	3.23871	4.16366	0.0020049	0.0311428	-1.32996
ENSG00000135917	7738	SLC19A3	solute carrier family 19 member 3	protein_coding	-2.60202	0.107956	-4.02495	0.00242943	0.0352838	-1.3321
ENSG00000064692	7325	SNCAIP	synuclein alpha interacting protein	protein_coding	-1.85532	0.195878	-4.02423	0.00243221	0.0352838	-1.33718
ENSG00000146670	3925	CDCA5	cell division cycle associated 5	protein_coding	2.43669	1.70538	4.06016	0.00230346	0.0341051	-1.34018
ENSG00000164619	7919	BMPER	BMP binding endothelial regulator	protein_coding	-1.48442	6.59042	-4.35506	0.00145554	0.0252694	-1.35379
ENSG00000125772	7527	GPCPD1	glycerophosphocholine phosphodiesterase 1	protein_coding	1.26297	5.2346	4.29827	0.00157331	0.0267116	-1.35733
ENSG00000123572	9573	NRK	Nik related kinase	protein_coding	-5.39121	-3.23421	-3.93889	0.00286643	0.0394821	-1.36117
ENSG00000185565	10330	LSAMP	limbic system associated membrane protein	protein_coding	-1.9095	4.5105	-4.29173	0.00164042	0.0274207	-1.36596
ENSG00000146966	5148	DENND2A	DENN domain containing 2A	protein_coding	-2.46115	3.3108	-4.20542	0.00187749	0.0299301	-1.36749
ENSG00000163814	6507	CDCP1	CUB domain containing protein 1	protein_coding	-3.12956	2.74527	-4.16768	0.00199226	0.0310525	-1.37114
ENSG00000123243	14628	ITIH5	inter-alpha-trypsin inhibitor heavy chain family member 5	protein_coding	12.2415	-0.826041	3.95166	0.00280828	0.0389821	-1.37278
ENSG00000229867	3218	STEAP3-AS1	STEAP3 antisense RNA 1	antisense	-4.3998	-2.777	-3.92096	0.00290818	0.039921	-1.37594
ENSG00000129467	8067	ADCY4	adenylate cyclase 4	protein_coding	2.0079	2.34856	4.07174	0.0022537	0.033593	-1.37744
ENSG00000126821	3312	SGPP1	sphingosine-1-phosphate phosphatase 1	protein_coding	1.07229	4.30697	4.21961	0.00178103	0.0290677	-1.38015
ENSG00000198542	6174	ITGBL1	integrin subunit beta like 1	protein_coding	1.7533	8.15865	4.33168	0.00154161	0.0263248	-1.38752
ENSG00000141469	7182	SLC14A1	solute carrier family 14 member 1 (Kidd blood group)	protein_coding	-3.98232	5.41072	-4.32245	0.00156386	0.0265766	-1.38815
ENSG00000266573	908	AC018697.1		lincRNA	-5.43954	-3.10027	-3.91716	0.00296823	0.0405253	-1.39126
ENSG00000072201	5725	LNX1	ligand of numb-protein X 1	protein_coding	-1.51847	1.44058	-4.0442	0.00235543	0.0346141	-1.39238
ENSG00000121898	4859	CPXM2	carboxypeptidase X, M14 family member 2	protein_coding	1.95059	4.35968	4.2078	0.00186475	0.0298462	-1.4
ENSG00000143753	2515	DEGS1	delta 4-desaturase, sphingolipid 1	protein_coding	1.1417	7.1824	4.31902	0.00152289	0.0262009	-1.4024
ENSG00000158164	685	TMSB15A	thymosin beta 15a	protein_coding	3.14876	0.344951	3.95078	0.00275827	0.0385193	-1.40271
ENSG00000285887	4158	AL009176.1	novel transcript	lincRNA	-2.79801	-1.23718	-3.92249	0.00286633	0.0394821	-1.40701
ENSG00000152661	3413	GJA1	gap junction protein alpha 1	protein_coding	-1.63095	8.61481	-4.2954	0.00162449	0.0272927	-1.40933
ENSG00000092758	4841	COL9A3	collagen type IX alpha 3 chain	protein_coding	-3.82863	-2.56506	-3.89175	0.00301294	0.0409464	-1.41161
ENSG00000144843	4615	ADPRH	ADP-ribosylarginine hydrolase	protein_coding	1.32326	3.03545	4.0975	0.00216271	0.0327607	-1.41478
ENSG00000253953	6906	PCDHGB4	protocadherin gamma subfamily B, 4	protein_coding	-1.39112	4.09149	-4.20843	0.00181283	0.0293165	-1.42023
ENSG00000150995	32454	ITPR1	inositol 1,4,5-trisphosphate receptor type 1	protein_coding	2.80227	3.20651	4.09958	0.00221851	0.0331802	-1.422
ENSG00000145741	2467	BTF3	basic transcription factor 3	protein_coding	-0.96418	8.28583	-4.28146	0.00161544	0.0271922	-1.42917
ENSG00000119314	8239	PTBP3	polypyrimidine tract binding protein 3	protein_coding	1.38417	6.35008	4.29667	0.00158395	0.0268407	-1.43376
ENSG00000176697	7740	BDNF	brain derived neurotrophic factor	protein_coding	-1.48451	4.4104	-4.22472	0.00176669	0.0290208	-1.43756
ENSG00000224531	4688	SMIM13	small integral membrane protein 13	protein_coding	1.56667	4.96256	4.22335	0.00177895	0.0290677	-1.44555
ENSG00000189223	17274	PAX8-AS1	PAX8 antisense RNA 1	processed_transcript	-2.52429	5.03595	-4.25735	0.00173081	0.0285024	-1.45053
ENSG00000164346	4962	NSA2	NSA2, ribosome biogenesis homolog	protein_coding	-0.833797	6.1615	-4.2886	0.00159739	0.0269909	-1.45239
ENSG00000279170	2288	AL137784.3	TEC	TEC	-3.16043	-2.28098	-3.86583	0.00314266	0.0417794	-1.45348
ENSG00000261105	593	LMO7-AS1	LMO7 antisense RNA 1	antisense	1.60991	2.47006	4.0348	0.00239125	0.03488	-1.45462
ENSG00000161149	2122	TUBA3FP	tubulin alpha 3f pseudogene	processed_transcript	-2.00058	-1.11694	-3.89057	0.00301873	0.0409936	-1.45834
ENSG00000260944	319	FOXC2-AS1	FOXC2 antisense RNA 1	antisense	-3.99025	-2.29446	-3.86776	0.00316157	0.0419051	-1.4589
ENSG00000119922	4101	IFIT2	interferon induced protein with tetratricopeptide repeats 2	protein_coding	1.33919	4.65964	4.19367	0.0018557	0.0297922	-1.45892
ENSG00000167900	1861	TK1	thymidine kinase 1	protein_coding	2.79607	2.78272	4.05105	0.00239616	0.0349212	-1.45953
ENSG00000112782	9395	CLIC5	chloride intracellular channel 5	protein_coding	8.26233	-3.59857	3.90356	0.00303388	0.0410373	-1.46183
ENSG00000187372	5061	PCDHB13	protocadherin beta 13	protein_coding	2.09275	0.845628	3.94157	0.00277914	0.0386591	-1.46304
ENSG00000101188	4237	NTSR1	neurotensin receptor 1	protein_coding	-4.47893	-1.06289	-3.89966	0.00305297	0.0411744	-1.47263
ENSG00000259520	1455	AC051619.5	novel transcript, antisense to SLC28A2	antisense	-2.1153	-0.137278	-3.92229	0.00286729	0.0394821	-1.47476
ENSG00000178295	11827	GEN1	GEN1, Holliday junction 5' flap endonuclease	protein_coding	1.56857	3.37053	4.0776	0.00223262	0.033335	-1.47962
ENSG00000183723	8117	CMTM4	CKLF like MARVEL transmembrane domain containing 4	protein_coding	1.0804	4.98405	4.20981	0.00180887	0.029306	-1.47963
ENSG00000102003	5215	SYP	synaptophysin	protein_coding	-2.34395	1.42863	-3.99927	0.00254278	0.0363126	-1.47978
ENSG00000064703	6019	DDX20	DEAD-box helicase 20	protein_coding	1.43598	4.22445	4.14357	0.00200945	0.0311862	-1.48406
ENSG00000188290	1118	HES4	hes family bHLH transcription factor 4	protein_coding	7.00433	-3.14156	3.8828	0.00313705	0.0417362	-1.48611
ENSG00000031081	9384	ARHGAP31	Rho GTPase activating protein 31	protein_coding	1.31397	4.91188	4.19675	0.00184667	0.0296741	-1.48621
ENSG00000170893	1978	TRH	thyrotropin releasing hormone	protein_coding	-2.9601	0.194116	-3.94439	0.0028326	0.0391821	-1.48815
ENSG00000159200	6990	RCAN1	regulator of calcineurin 1	protein_coding	1.45736	5.9123	4.24915	0.0017091	0.0282584	-1.49105
ENSG00000121621	4668	KIF18A	kinesin family member 18A	protein_coding	1.56931	2.06117	3.98632	0.00258533	0.0367424	-1.49682
ENSG00000231421	1787	AC011840.1		processed_transcript	5.08318	-4.18553	3.87655	0.00308833	0.0414304	-1.49684
ENSG00000135363	3109	LMO2	LIM domain only 2	protein_coding	3.44636	1.41463	3.94588	0.00283444	0.0391821	-1.49738
ENSG00000138326	7857	RPS24	ribosomal protein S24	protein_coding	-1.00794	9.86538	-4.20071	0.00183513	0.0295961	-1.49909
ENSG00000221983	4306	UBA52	ubiquitin A-52 residue ribosomal protein fusion product 1	protein_coding	-1.03816	8.80991	-4.22359	0.00176985	0.0290458	-1.50347
ENSG00000157510	4721	AFAP1L1	actin filament associated protein 1 like 1	protein_coding	1.59345	1.73191	3.96402	0.00268008	0.0376189	-1.50541
ENSG00000238755	2816	LINC02006	long intergenic non-protein coding RNA 2006	processed_transcript	-3.02141	-1.73933	-3.83854	0.00328554	0.0431604	-1.51202
ENSG00000149177	9620	PTPRJ	protein tyrosine phosphatase, receptor type J	protein_coding	1.71743	4.91269	4.18252	0.00193383	0.0305347	-1.5162
ENSG00000169851	12249	PCDH7	protocadherin 7	protein_coding	1.69614	4.90842	4.17269	0.00194754	0.030644	-1.51674
ENSG00000139324	7327	TMTC3	transmembrane and tetratricopeptide repeat containing 3	protein_coding	1.06209	6.98186	4.24873	0.00170092	0.0281495	-1.51847
ENSG00000041982	9636	TNC	tenascin C	protein_coding	-1.91436	10.2773	-4.18771	0.00193045	0.0305232	-1.51934
ENSG00000135437	2983	RDH5	retinol dehydrogenase 5	protein_coding	2.19957	4.10569	4.11078	0.0021795	0.0328869	-1.52085
ENSG00000129353	5216	SLC44A2	solute carrier family 44 member 2	protein_coding	1.18218	7.47989	4.24302	0.00171634	0.0283516	-1.5228
ENSG00000263740	295	RN7SL4P	RNA, 7SL, cytoplasmic 4, pseudogene	misc_RNA	-1.31046	7.28917	-4.23928	0.0017265	0.0284664	-1.52546
ENSG00000236914	1793	LINC01852	long intergenic non-protein coding RNA 1852	lincRNA	-2.02851	-0.242484	-3.88425	0.00304987	0.041164	-1.52659
ENSG00000153560	9760	UBP1	upstream binding protein 1	protein_coding	0.839943	6.31178	4.2373	0.0017319	0.0285024	-1.53152
ENSG00000129680	7067	MAP7D3	MAP7 domain containing 3	protein_coding	1.38557	5.72789	4.2154	0.00179362	0.0291925	-1.53207
ENSG00000285367	8149	AC087564.1	novel transcript	lincRNA	-5.33463	-3.33957	-3.81802	0.00348327	0.0447618	-1.53341
ENSG00000260439	1448	LMF1-AS1	LMF1 antisense RNA 1	antisense	2.82352	-1.03899	3.81738	0.00340102	0.0440888	-1.53379
ENSG00000121440	6136	PDZRN3	PDZ domain containing ring finger 3	protein_coding	-1.89346	5.53978	-4.23964	0.00177943	0.0290677	-1.53647
ENSG00000280832	3723	GSEC	G-quadruplex forming sequence containing lncRNA	antisense	-1.86647	1.31645	-3.94666	0.00275634	0.0385193	-1.54657
ENSG00000120322	2740	PCDHB8	protocadherin beta 8	protein_coding	2.2185	-1.28401	3.80479	0.00347172	0.0446457	-1.54785
ENSG00000258788	240	CKS1BP1	CDC28 protein kinase regulatory subunit 1B pseudogene 1	processed_pseudogene	-3.47538	-2.06097	-3.80499	0.00347061	0.0446457	-1.55222
ENSG00000139910	10046	NOVA1	NOVA alternative splicing regulator 1	protein_coding	-2.09308	4.0294	-4.13908	0.00208417	0.031926	-1.56111
ENSG00000198028	2836	ZNF560	zinc finger protein 560	protein_coding	1.60589	1.25476	3.90272	0.00295976	0.040441	-1.56455
ENSG00000137154	2714	RPS6	ribosomal protein S6	protein_coding	-1.06371	10.5659	-4.14236	0.00201334	0.0311918	-1.56611
ENSG00000128408	1815	RIBC2	RIB43A domain with coiled-coils 2	protein_coding	3.26041	-2.07929	3.78249	0.00360073	0.0458029	-1.56773
ENSG00000244274	2764	DBNDD2	dysbindin domain containing 2	protein_coding	2.96009	-1.44628	3.78561	0.00358241	0.0456712	-1.56878
ENSG00000203943	3455	SAMD13	sterile alpha motif domain containing 13	protein_coding	-2.09976	-1.32257	-3.80904	0.00344769	0.0444931	-1.57058
ENSG00000237125	21212	HAND2-AS1	HAND2 antisense RNA 1	antisense	-1.80654	4.69786	-4.17665	0.00196433	0.0307731	-1.57382
ENSG00000133816	20191	MICAL2	microtubule associated monooxygenase, calponin and LIM domain containing 2	protein_coding	2.71587	6.97675	4.21856	0.00183916	0.0296072	-1.58142
ENSG00000159184	3467	HOXB13	homeobox B13	protein_coding	-2.33463	0.371111	-3.87944	0.00307385	0.0413929	-1.58363
ENSG00000142892	5513	PIGK	phosphatidylinositol glycan anchor biosynthesis class K	protein_coding	0.803271	6.70054	4.20505	0.00182254	0.0294198	-1.59019
ENSG00000162882	2726	HAAO	3-hydroxyanthranilate 3,4-dioxygenase	protein_coding	2.25652	-1.08644	3.78046	0.00361276	0.0458581	-1.59114
ENSG00000237499	4088	AL357060.1		antisense	3.0615	-0.779285	3.78399	0.00359192	0.0457595	-1.59223
ENSG00000121211	1511	MND1	meiotic nuclear divisions 1	protein_coding	2.37446	0.00919259	3.81772	0.00339912	0.0440888	-1.59251
ENSG00000156642	4032	NPTN	neuroplastin	protein_coding	0.914966	7.4349	4.19946	0.00183875	0.0296072	-1.5946
ENSG00000165071	3332	TMEM71	transmembrane protein 71	protein_coding	3.70289	-2.19745	3.76387	0.00371231	0.0466314	-1.59724
ENSG00000163072	5248	NOSTRIN	nitric oxide synthase trafficking	protein_coding	3.60294	-1.36381	3.76531	0.00370358	0.0466119	-1.59801
ENSG00000151726	6284	ACSL1	acyl-CoA synthetase long chain family member 1	protein_coding	-0.973398	5.18765	-4.1693	0.00192888	0.0305232	-1.60123
ENSG00000142871	2455	CYR61	cysteine rich angiogenic inducer 61	protein_coding	1.5476	8.42093	4.18994	0.00191631	0.0303796	-1.60589
ENSG00000112182	9786	BACH2	BTB domain and CNC homolog 2	protein_coding	-2.55659	0.380612	-3.86512	0.00315886	0.0419005	-1.61029
ENSG00000122694	3055	GLIPR2	GLI pathogenesis related 2	protein_coding	-0.917289	5.78526	-4.18417	0.00188387	0.0299996	-1.6132
ENSG00000152127	8578	MGAT5	alpha-1,6-mannosylglycoprotein 6-beta-N-acetylglucosaminyltransferase	protein_coding	0.940823	7.13438	4.18968	0.00186749	0.0298462	-1.61432
ENSG00000152779	4835	SLC16A12	solute carrier family 16 member 12	protein_coding	2.69148	-1.23127	3.75875	0.00374362	0.0468704	-1.61516
ENSG00000187741	9736	FANCA	FA complementation group A	protein_coding	2.50817	1.53859	3.87802	0.00309514	0.0414903	-1.6176
ENSG00000233922	6810	LINC01694	long intergenic non-protein coding RNA 1694	lincRNA	-2.6397	-2.31528	-3.75323	0.0037777	0.0471095	-1.61852
ENSG00000151090	10968	THRB	thyroid hormone receptor beta	protein_coding	-1.44278	4.2173	-4.09587	0.00216832	0.0327896	-1.62057
ENSG00000267405	587	AC005180.1	novel transcript	lincRNA	5.12072	-0.867713	3.76096	0.00382134	0.047371	-1.62245
ENSG00000114302	6644	PRKAR2A	protein kinase cAMP-dependent type II regulatory subunit alpha	protein_coding	1.00293	6.31776	4.18067	0.00189436	0.0301125	-1.62302
ENSG00000184995	1475	IFNE	interferon epsilon	protein_coding	-2.57796	0.583006	-3.86882	0.00314914	0.0418342	-1.6235
ENSG00000177694	13592	NAALADL2	N-acetylated alpha-linked acidic dipeptidase like 2	protein_coding	-0.925695	5.23963	-4.15836	0.00196272	0.0307731	-1.62372
ENSG00000183323	7932	CCDC125	coiled-coil domain containing 125	protein_coding	-1.16362	2.23844	-3.94414	0.00276762	0.0385594	-1.62399
ENSG00000253159	4815	PCDHGA12	protocadherin gamma subfamily A, 12	protein_coding	-2.17845	5.4963	-4.18099	0.00195097	0.0306546	-1.62971
ENSG00000273802	1534	HIST1H2BG	histone cluster 1 H2B family member g	protein_coding	-2.224	-0.417109	-3.80866	0.0034498	0.0444931	-1.63331
ENSG00000169495	2095	HTRA4	HtrA serine peptidase 4	protein_coding	5.90023	-3.13056	3.77042	0.00375902	0.0469759	-1.63585
ENSG00000135269	4280	TES	testin LIM domain protein	protein_coding	1.58919	5.86549	4.16696	0.00199061	0.0310525	-1.63719
ENSG00000268001	1969	CARD8-AS1	CARD8 antisense RNA 1	antisense	1.90406	-0.648111	3.76375	0.00371303	0.0466314	-1.64225
ENSG00000108639	4074	SYNGR2	synaptogyrin 2	protein_coding	4.08538	-0.224356	3.76984	0.00376654	0.0470309	-1.64484
ENSG00000173295	4870	FAM86B3P	family with sequence similarity 86 member B3, pseudogene	transcribed_unprocessed_pseudogene	-1.80861	-0.835397	-3.78035	0.00361337	0.0458581	-1.64542
ENSG00000103021	5927	CCDC113	coiled-coil domain containing 113	protein_coding	1.30351	1.93534	3.88909	0.00302598	0.0410373	-1.6472
ENSG00000101412	2503	E2F1	E2F transcription factor 1	protein_coding	2.56065	1.60305	3.86427	0.00318004	0.0420553	-1.64734
ENSG00000204588	3295	LINC01123	long intergenic non-protein coding RNA 1123	lincRNA	-1.46553	1.775	-3.90407	0.0029533	0.040415	-1.64838
ENSG00000125247	6272	TMTC4	transmembrane and tetratricopeptide repeat containing 4	protein_coding	-1.25627	3.46862	-4.01708	0.00246037	0.0355079	-1.65269
ENSG00000109475	3393	RPL34	ribosomal protein L34	protein_coding	-1.31787	8.53563	-4.1376	0.00202866	0.0313195	-1.65289
ENSG00000171872	3131	KLF17	Kruppel like factor 17	protein_coding	-2.57155	-1.49954	-3.75199	0.00378537	0.0471241	-1.65435
ENSG00000215790	7713	SLC35E2A	solute carrier family 35 member E2A	protein_coding	-0.848749	5.48329	-4.14713	0.00199811	0.0310646	-1.65836
ENSG00000198373	9015	WWP2	WW domain containing E3 ubiquitin protein ligase 2	protein_coding	1.43003	4.53841	4.06156	0.00229075	0.0340021	-1.65962
ENSG00000176903	2590	PNMA1	PNMA family member 1	protein_coding	0.857046	6.03868	4.15284	0.00198001	0.030919	-1.66097
ENSG00000135476	8890	ESPL1	extra spindle pole bodies like 1, separase	protein_coding	2.48437	1.41752	3.84417	0.00326839	0.043031	-1.66149
ENSG00000170190	3089	SLC16A5	solute carrier family 16 member 5	protein_coding	-2.80366	0.517245	-3.84754	0.00331351	0.0433992	-1.66482
ENSG00000125743	1608	SNRPD2	small nuclear ribonucleoprotein D2 polypeptide	protein_coding	-0.841391	7.06709	-4.15748	0.00196546	0.0307731	-1.66548
ENSG00000178662	12565	CSRNP3	cysteine and serine rich nuclear protein 3	protein_coding	2.73637	0.457054	3.78636	0.00357914	0.0456624	-1.66646
ENSG00000052850	5754	ALX4	ALX homeobox 4	protein_coding	4.95487	-2.21892	3.7248	0.0040222	0.0489482	-1.66752
ENSG00000217684	734	RPS3AP24	ribosomal protein S3a pseudogene 24	processed_pseudogene	4.0916	-2.95383	3.72756	0.00394041	0.0481551	-1.66883
ENSG00000119938	2524	PPP1R3C	protein phosphatase 1 regulatory subunit 3C	protein_coding	1.71202	5.91726	4.14493	0.00206501	0.0317638	-1.67176
ENSG00000123643	6980	SLC36A1	solute carrier family 36 member 1	protein_coding	1.1886	4.23662	4.03016	0.00240916	0.0350546	-1.67775
ENSG00000203875	2806	SNHG5	small nucleolar RNA host gene 5	processed_transcript	-1.09427	7.6204	-4.14122	0.00201698	0.0311936	-1.67861
ENSG00000150907	6232	FOXO1	forkhead box O1	protein_coding	-1.75825	2.10253	-3.90689	0.00293979	0.0402613	-1.67977
ENSG00000184058	3580	TBX1	T-box 1	protein_coding	-4.37019	-1.10522	-3.76196	0.00381512	0.0473427	-1.68103
ENSG00000186642	7182	PDE2A	phosphodiesterase 2A	protein_coding	3.8482	-1.28399	3.70924	0.00407589	0.049363	-1.68336
ENSG00000197081	17843	IGF2R	insulin like growth factor 2 receptor	protein_coding	0.957621	8.03454	4.13689	0.00203094	0.0313275	-1.68375
ENSG00000134215	7271	VAV3	vav guanine nucleotide exchange factor 3	protein_coding	-3.10434	-1.52717	-3.72949	0.00392793	0.0481072	-1.68375
ENSG00000168214	9253	RBPJ	recombination signal binding protein for immunoglobulin kappa J region	protein_coding	-1.42018	8.64759	-4.1167	0.00210691	0.0321354	-1.68558
ENSG00000281398	4469	SNHG4	small nucleolar RNA host gene 4	lincRNA	-1.51193	2.29699	-3.91226	0.00291431	0.0399741	-1.68662
ENSG00000269893	923	SNHG8	small nucleolar RNA host gene 8	lincRNA	-1.20527	5.92675	-4.14178	0.00201519	0.0311932	-1.68862
ENSG00000146001	3197	PCDHB18P	protocadherin beta 18 pseudogene	transcribed_unprocessed_pseudogene	3.11954	-1.95328	3.69733	0.00414139	0.0497192	-1.69071
ENSG00000279302	2596	AC013643.3	TEC	TEC	-3.60884	0.678816	-3.84422	0.00333868	0.0435355	-1.69339
ENSG00000277954	4116	AC092376.2	novel transcript, antisense to WWOX	antisense	-2.14896	-0.522622	-3.7642	0.00371029	0.0466314	-1.6937
ENSG00000185453	3751	ZSWIM9	zinc finger SWIM-type containing 9	protein_coding	-0.901602	4.61466	-4.07773	0.00223216	0.033335	-1.69444
ENSG00000149380	4009	P4HA3	prolyl 4-hydroxylase subunit alpha 3	protein_coding	1.65515	2.06464	3.86339	0.00315515	0.0418825	-1.69453
ENSG00000164122	4064	ASB5	ankyrin repeat and SOCS box containing 5	protein_coding	2.9632	-2.27866	3.69327	0.00416918	0.0499512	-1.6967
ENSG00000120324	3290	PCDHB10	protocadherin beta 10	protein_coding	1.73812	1.10969	3.81015	0.00344141	0.0444931	-1.69948
ENSG00000152229	4120	PSTPIP2	proline-serine-threonine phosphatase interacting protein 2	protein_coding	-1.333	3.05239	-3.95658	0.00271248	0.0379705	-1.69958
ENSG00000178031	13652	ADAMTSL1	ADAMTS like 1	protein_coding	-1.56521	8.09043	-4.12793	0.0021157	0.032214	-1.70259
ENSG00000186862	6609	PDZD7	PDZ domain containing 7	protein_coding	2.94543	-0.993487	3.70403	0.00409595	0.0494418	-1.70384
ENSG00000109586	6865	GALNT7	polypeptide N-acetylgalactosaminyltransferase 7	protein_coding	1.12843	5.18466	4.08425	0.00220899	0.0331217	-1.70454
ENSG00000070371	10049	CLTCL1	clathrin heavy chain like 1	protein_coding	1.72928	3.20727	3.92278	0.002865	0.0394821	-1.711
ENSG00000153071	7717	DAB2	DAB2, clathrin adaptor protein	protein_coding	1.08153	9.09388	4.096	0.00216787	0.0327896	-1.71517
ENSG00000203668	7661	CHML	CHM like, Rab escort protein 2	protein_coding	1.68745	4.39091	4.01079	0.00250103	0.0359483	-1.71809
ENSG00000146250	2440	PRSS35	serine protease 35	protein_coding	3.36762	1.13984	3.78947	0.00364833	0.0461397	-1.72434
ENSG00000182899	3109	RPL35A	ribosomal protein L35a	protein_coding	-1.01513	9.02284	-4.08279	0.00221415	0.0331711	-1.7263
ENSG00000157240	6963	FZD1	frizzled class receptor 1	protein_coding	-1.33042	6.24768	-4.12368	0.0020836	0.031926	-1.72683
ENSG00000154654	8380	NCAM2	neural cell adhesion molecule 2	protein_coding	-1.99237	3.10148	-3.95999	0.00276155	0.0385193	-1.72796
ENSG00000164187	8421	LMBRD2	LMBR1 domain containing 2	protein_coding	1.33704	5.01025	4.05459	0.00231648	0.0342406	-1.73014
ENSG00000139636	6047	LMBR1L	limb development membrane protein 1 like	protein_coding	-0.931677	4.93253	-4.07654	0.00223644	0.0333639	-1.73045
ENSG00000166025	10035	AMOTL1	angiomotin like 1	protein_coding	0.832243	7.40808	4.11511	0.00210272	0.0321268	-1.73357
ENSG00000155324	5051	GRAMD2B	GRAM domain containing 2B	protein_coding	1.57193	5.11111	4.05605	0.00233665	0.0344979	-1.74114
ENSG00000164440	4937	TXLNB	taxilin beta	protein_coding	-1.93614	-1.13185	-3.70515	0.0040884	0.0493843	-1.74269
ENSG00000231389	5748	HLA-DPA1	major histocompatibility complex, class II, DP alpha 1	protein_coding	-1.87873	5.81191	-4.11631	0.00216054	0.0327558	-1.74684
ENSG00000011454	9162	RABGAP1	RAB GTPase activating protein 1	protein_coding	1.00694	6.93893	4.10856	0.0021248	0.032297	-1.749
ENSG00000155893	13325	PXYLP1	2-phosphoxylose phosphatase 1	protein_coding	-1.16628	2.90326	-3.91048	0.00292272	0.0400585	-1.75339
ENSG00000171365	11438	CLCN5	chloride voltage-gated channel 5	protein_coding	1.73197	3.87339	3.94784	0.00276257	0.0385193	-1.75384
ENSG00000234883	1600	MIR155HG	MIR155 host gene	lincRNA	-2.61774	-0.698096	-3.7147	0.00402465	0.0489482	-1.76197
ENSG00000144554	8378	FANCD2	FA complementation group D2	protein_coding	2.19265	2.39275	3.83452	0.00332127	0.043433	-1.76495
ENSG00000143514	5991	TP53BP2	tumor protein p53 binding protein 2	protein_coding	0.948263	5.34366	4.05864	0.00230149	0.0341044	-1.76731
ENSG00000171246	6703	NPTX1	neuronal pentraxin 1	protein_coding	-7.6942	3.42164	-3.98322	0.00266991	0.0375228	-1.76889
ENSG00000276107	733	AC037198.1	novel transcript, sense intronic to THBS1	sense_intronic	2.2882	1.78881	3.7971	0.00352916	0.0451875	-1.76933
ENSG00000028528	9780	SNX1	sorting nexin 1	protein_coding	-0.886008	7.23453	-4.09137	0.00218398	0.0328966	-1.77157
ENSG00000124225	5619	PMEPA1	prostate transmembrane protein, androgen induced 1	protein_coding	2.10273	2.91199	3.86507	0.00317452	0.0420452	-1.77162
ENSG00000184635	5579	ZNF93	zinc finger protein 93	protein_coding	1.44891	2.24186	3.82726	0.0033466	0.0435747	-1.77241
ENSG00000178999	2241	AURKB	aurora kinase B	protein_coding	2.67104	0.587845	3.7299	0.00393981	0.0481551	-1.77459
ENSG00000113205	3355	PCDHB3	protocadherin beta 3	protein_coding	2.16418	0.84526	3.7433	0.00383978	0.0475135	-1.77722
ENSG00000198945	5113	L3MBTL3	L3MBTL3, histone methyl-lysine binding protein	protein_coding	1.30345	4.34032	3.9706	0.00265174	0.0373438	-1.7856
ENSG00000158747	3596	NBL1	NBL1, DAN family BMP antagonist	protein_coding	-2.35179	7.61789	-4.08378	0.00227478	0.0338218	-1.78661
ENSG00000106025	3368	TSPAN12	tetraspanin 12	protein_coding	2.24947	0.699089	3.729	0.00393105	0.0481072	-1.7878
ENSG00000269609	5660	RPARP-AS1	RPARP antisense RNA 1	processed_transcript	-2.14786	0.628696	-3.76024	0.00373447	0.0468011	-1.78842
ENSG00000120262	5419	CCDC170	coiled-coil domain containing 170	protein_coding	1.8017	1.82904	3.78631	0.00357831	0.0456624	-1.79618
ENSG00000266094	6976	RASSF5	Ras association domain family member 5	protein_coding	-2.12978	1.93535	-3.8312	0.00334422	0.0435747	-1.79763
ENSG00000229117	1088	RPL41	ribosomal protein L41	protein_coding	-1.05075	10.9933	-3.99044	0.00256821	0.0365284	-1.79877
ENSG00000060656	6682	PTPRU	protein tyrosine phosphatase, receptor type U	protein_coding	-2.69609	3.60162	-3.96336	0.00275613	0.0385193	-1.80185
ENSG00000161048	7561	NAPEPLD	N-acyl phosphatidylethanolamine phospholipase D	protein_coding	-1.23064	4.35015	-3.99391	0.00255387	0.0364122	-1.80481
ENSG00000112079	3576	STK38	serine/threonine kinase 38	protein_coding	0.847731	6.21054	4.06911	0.00226321	0.0337064	-1.80554
ENSG00000214389	784	RPS3AP26	ribosomal protein S3a pseudogene 26	processed_pseudogene	-1.38323	4.38145	-3.99506	0.00254913	0.0363739	-1.80796
ENSG00000178718	3049	RPP25	ribonuclease P and MRP subunit p25	protein_coding	2.14778	0.92867	3.7292	0.00392975	0.0481072	-1.80905
ENSG00000148677	1979	ANKRD1	ankyrin repeat domain 1	protein_coding	4.01137	2.02308	3.77164	0.00375558	0.046966	-1.81722
ENSG00000134825	3068	TMEM258	transmembrane protein 258	protein_coding	-0.993522	6.23101	-4.06703	0.00227074	0.0337901	-1.81734
ENSG00000206567	2533	AC022007.1	novel transcript	lincRNA	-1.82984	-0.215275	-3.70085	0.00411743	0.0495793	-1.81738
ENSG00000214765	4496	SEPT7P2	septin 7 pseudogene 2	transcribed_unprocessed_pseudogene	1.83344	3.486	3.87251	0.00312112	0.0416465	-1.82509
ENSG00000185742	5884	C11orf87	chromosome 11 open reading frame 87	protein_coding	2.67005	1.77301	3.76074	0.00382274	0.047371	-1.83573
ENSG00000131471	4524	AOC3	amine oxidase, copper containing 3	protein_coding	6.33079	4.02742	3.84536	0.00333249	0.0434869	-1.83636
ENSG00000235437	6379	LINC01278	long intergenic non-protein coding RNA 1278	processed_transcript	1.37443	4.95353	3.98512	0.00259032	0.0367543	-1.83765
ENSG00000167191	6667	GPRC5B	G protein-coupled receptor class C group 5 member B	protein_coding	-2.84229	4.44987	-4.00273	0.00258795	0.0367501	-1.84036
ENSG00000176641	10632	RNF152	ring finger protein 152	protein_coding	2.74402	3.51188	3.85532	0.00327927	0.0431101	-1.84951
ENSG00000100714	9377	MTHFD1	methylenetetrahydrofolate dehydrogenase, cyclohydrolase and formyltetrahydrofolate synthetase 1	protein_coding	0.880547	5.50844	4.01808	0.0024564	0.0355079	-1.85026
ENSG00000178996	6653	SNX18	sorting nexin 18	protein_coding	-1.02182	7.29719	-4.03983	0.00237202	0.0347713	-1.85464
ENSG00000159784	6430	FAM131B	family with sequence similarity 131 member B	protein_coding	-1.42299	5.33199	-4.02836	0.00243949	0.0353218	-1.8553
ENSG00000147650	9777	LRP12	LDL receptor related protein 12	protein_coding	1.16669	5.77289	4.02355	0.00243487	0.0352838	-1.85537
ENSG00000142408	8747	CACNG8	calcium voltage-gated channel auxiliary subunit gamma 8	protein_coding	-2.31577	0.894846	-3.73794	0.00388819	0.0477556	-1.85574
ENSG00000115252	6322	PDE1A	phosphodiesterase 1A	protein_coding	-1.11828	4.67272	-3.97774	0.00262135	0.0370462	-1.86181
ENSG00000164300	9570	SERINC5	serine incorporator 5	protein_coding	1.11968	5.72283	4.01721	0.00245985	0.0355079	-1.86303
ENSG00000095951	10979	HIVEP1	human immunodeficiency virus type I enhancer binding protein 1	protein_coding	1.33017	5.39988	3.99875	0.00253403	0.036246	-1.86339
ENSG00000145390	11950	USP53	ubiquitin specific peptidase 53	protein_coding	-1.3769	6.88056	-4.04148	0.00238877	0.0348725	-1.8646
ENSG00000177606	3540	JUN	Jun proto-oncogene, AP-1 transcription factor subunit	protein_coding	-1.26365	6.01481	-4.03615	0.00238608	0.0348716	-1.86488
ENSG00000154734	7063	ADAMTS1	ADAM metallopeptidase with thrombospondin type 1 motif 1	protein_coding	1.34061	8.8743	4.01166	0.00249111	0.0358348	-1.86698
ENSG00000285517	18914	AC010198.2		lincRNA	-1.66067	2.94615	-3.84965	0.00322656	0.0425435	-1.86731
ENSG00000127124	14410	HIVEP3	human immunodeficiency virus type I enhancer binding protein 3	protein_coding	-1.55717	2.12604	-3.78924	0.00356116	0.0455314	-1.87236
ENSG00000170049	4580	KCNAB3	potassium voltage-gated channel subfamily A regulatory beta subunit 3	protein_coding	-2.11579	0.669251	-3.71147	0.00404611	0.049108	-1.87558
ENSG00000261327	1507	AC134312.5	novel transcript	lincRNA	2.06784	2.08562	3.74879	0.00380533	0.0472663	-1.87653
ENSG00000139629	7347	GALNT6	polypeptide N-acetylgalactosaminyltransferase 6	protein_coding	-1.6088	1.72313	-3.7623	0.00372191	0.0466768	-1.87801
ENSG00000138756	9938	BMP2K	BMP2 inducible kinase	protein_coding	1.09611	5.86414	4.0108	0.00248536	0.035781	-1.88374
ENSG00000157551	10342	KCNJ15	potassium voltage-gated channel subfamily J member 15	protein_coding	-1.95463	4.22448	-3.95151	0.00280896	0.0389821	-1.89007
ENSG00000119042	10958	SATB2	SATB homeobox 2	protein_coding	1.34174	3.76107	3.8586	0.0031799	0.0420553	-1.89231
ENSG00000163291	12403	PAQR3	progestin and adipoQ receptor family member 3	protein_coding	1.10766	4.28462	3.90322	0.00295733	0.040439	-1.89564
ENSG00000123684	8799	LPGAT1	lysophosphatidylglycerol acyltransferase 1	protein_coding	1.16427	6.54236	4.01416	0.00247192	0.0356166	-1.9017
ENSG00000163110	11090	PDLIM5	PDZ and LIM domain 5	protein_coding	1.61083	7.98556	4.01798	0.00252571	0.0362148	-1.90296
ENSG00000102606	11768	ARHGEF7	Rho guanine nucleotide exchange factor 7	protein_coding	0.823532	5.87699	3.99999	0.00252898	0.0362324	-1.90622
ENSG00000110881	5745	ASIC1	acid sensing ion channel subunit 1	protein_coding	-1.82888	3.77281	-3.90316	0.00303585	0.0410373	-1.90977
ENSG00000129422	12010	MTUS1	microtubule associated scaffold protein 1	protein_coding	3.4258	2.09735	3.72017	0.00408393	0.049364	-1.91379
ENSG00000116830	10181	TTF2	transcription termination factor 2	protein_coding	1.29715	3.614	3.83337	0.00331336	0.0433992	-1.91667
ENSG00000214756	3185	CSKMT	citrate synthase lysine methyltransferase	protein_coding	-1.34015	2.39117	-3.77176	0.0036646	0.0462859	-1.92596
ENSG00000169908	3668	TM4SF1	transmembrane 4 L six family member 1	protein_coding	2.00258	6.25005	3.99696	0.00261189	0.0369419	-1.92989
ENSG00000177409	7135	SAMD9L	sterile alpha motif domain containing 9 like	protein_coding	1.26498	5.88707	3.98002	0.00261172	0.0369419	-1.93273
ENSG00000177663	9036	IL17RA	interleukin 17 receptor A	protein_coding	-1.02227	5.27108	-3.97321	0.00264057	0.0372584	-1.93284
ENSG00000166347	9313	CYB5A	cytochrome b5 type A	protein_coding	-1.2382	4.95999	-3.95673	0.00271184	0.0379705	-1.93619
ENSG00000175745	4314	NR2F1	nuclear receptor subfamily 2 group F member 1	protein_coding	-1.42629	3.86925	-3.87829	0.0030796	0.0413966	-1.93815
ENSG00000177469	3828	CAVIN1	caveolae associated protein 1	protein_coding	1.14504	10.0054	3.93705	0.00279953	0.0389122	-1.94254
ENSG00000154380	15044	ENAH	ENAH, actin regulator	protein_coding	1.11419	8.45529	3.96917	0.00265787	0.0373833	-1.94879
ENSG00000158470	4722	B4GALT5	beta-1,4-galactosyltransferase 5	protein_coding	-0.974024	7.23207	-3.9811	0.00260716	0.0369419	-1.95404
ENSG00000165895	8948	ARHGAP42	Rho GTPase activating protein 42	protein_coding	1.44183	3.3699	3.78678	0.00357556	0.0456624	-1.95882
ENSG00000146433	5390	TMEM181	transmembrane protein 181	protein_coding	0.890114	6.53745	3.98036	0.00261031	0.0369419	-1.95979
ENSG00000148481	4094	MINDY3	MINDY lysine 48 deubiquitinase 3	protein_coding	0.870776	4.95201	3.9169	0.00289244	0.0397357	-1.96375
ENSG00000111602	5818	TIMELESS	timeless circadian regulator	protein_coding	1.64885	3.52982	3.79175	0.00354659	0.0453779	-1.96736
ENSG00000047621	4939	C12orf4	chromosome 12 open reading frame 4	protein_coding	1.03957	4.83557	3.89704	0.00298719	0.0406588	-1.9781
ENSG00000043143	9877	JADE2	jade family PHD finger 2	protein_coding	-1.17694	4.83009	-3.9186	0.00288449	0.0396881	-1.98545
ENSG00000074416	11849	MGLL	monoglyceride lipase	protein_coding	1.64338	5.69446	3.94706	0.00282909	0.0391821	-1.98746
ENSG00000115935	9121	WIPF1	WAS/WASL interacting protein family member 1	protein_coding	-1.09961	6.76712	-3.96381	0.00268099	0.0376189	-1.98937
ENSG00000154511	3091	DIPK1A	divergent protein kinase domain 1A	protein_coding	1.48179	5.66715	3.94382	0.00283415	0.0391821	-1.99019
ENSG00000133805	6793	AMPD3	adenosine monophosphate deaminase 3	protein_coding	-1.76271	2.99051	-3.78031	0.00362741	0.0459472	-1.99326
ENSG00000110925	5230	CSRNP2	cysteine and serine rich nuclear protein 2	protein_coding	0.957927	5.27177	3.91745	0.00288986	0.0397311	-1.99496
ENSG00000168497	3229	CAVIN2	caveolae associated protein 2	protein_coding	1.99066	3.22311	3.75016	0.00384487	0.0475135	-1.99751
ENSG00000094804	5557	CDC6	cell division cycle 6	protein_coding	1.80646	3.02683	3.73557	0.00388884	0.0477556	-1.99752
ENSG00000153395	6494	LPCAT1	lysophosphatidylcholine acyltransferase 1	protein_coding	-0.933064	4.70593	-3.88849	0.00302897	0.0410373	-2.01819
ENSG00000101846	6521	STS	steroid sulfatase	protein_coding	0.723128	6.34956	3.94195	0.00277742	0.0386591	-2.0215
ENSG00000126016	8502	AMOT	angiomotin	protein_coding	-1.71214	4.16156	-3.86386	0.00323438	0.0426149	-2.0229
ENSG00000123836	10197	PFKFB2	6-phosphofructo-2-kinase/fructose-2,6-biphosphatase 2	protein_coding	1.1704	4.02212	3.80014	0.00349822	0.0448562	-2.02865
ENSG00000122121	3500	XPNPEP2	X-prolyl aminopeptidase 2	protein_coding	-3.22443	4.85224	-3.91018	0.00300176	0.0408258	-2.03051
ENSG00000145592	8153	RPL37	ribosomal protein L37	protein_coding	-1.54535	9.6421	-3.89142	0.00308349	0.0413968	-2.03077
ENSG00000149591	3917	TAGLN	transgelin	protein_coding	2.1497	10.1458	3.89396	0.00308114	0.0413966	-2.033
ENSG00000255874	6265	LINC00346	long intergenic non-protein coding RNA 346	lincRNA	1.57397	3.40861	3.74143	0.0038516	0.0475621	-2.03505
ENSG00000162772	4040	ATF3	activating transcription factor 3	protein_coding	1.48598	4.67556	3.84226	0.00327853	0.0431101	-2.03832
ENSG00000111817	19193	DSE	dermatan sulfate epimerase	protein_coding	1.11221	6.88799	3.93207	0.00282223	0.0391354	-2.04198
ENSG00000065833	3371	ME1	malic enzyme 1	protein_coding	1.9212	4.58792	3.83311	0.00339918	0.0440888	-2.04589
ENSG00000071082	5791	RPL31	ribosomal protein L31	protein_coding	-1.23964	9.73917	-3.87155	0.00311355	0.0416364	-2.04634
ENSG00000138758	9787	2011-09-01	septin 11	protein_coding	1.29277	9.57507	3.88523	0.00304504	0.0411301	-2.04721
ENSG00000125378	3082	BMP4	bone morphogenetic protein 4	protein_coding	-2.10191	2.55045	-3.72556	0.00404221	0.049108	-2.04893
ENSG00000026103	4253	FAS	Fas cell surface death receptor	protein_coding	0.927195	6.38294	3.92403	0.00285923	0.0394821	-2.05064
ENSG00000123146	5382	ADGRE5	adhesion G protein-coupled receptor E5	protein_coding	1.86277	5.38969	3.88882	0.00310677	0.0416147	-2.05083
ENSG00000078070	4321	MCCC1	methylcrotonoyl-CoA carboxylase 1	protein_coding	1.03833	3.44785	3.74248	0.00384498	0.0475135	-2.05257
ENSG00000050393	6057	MCUR1	mitochondrial calcium uniporter regulator 1	protein_coding	0.916033	5.20478	3.878	0.00308105	0.0413966	-2.05453
ENSG00000276600	3686	RAB7B	RAB7B, member RAS oncogene family	protein_coding	-2.08555	4.15175	-3.84662	0.0033257	0.043433	-2.05536
ENSG00000165655	3347	ZNF503	zinc finger protein 503	protein_coding	-1.448	4.777	-3.87632	0.00311709	0.0416364	-2.06024
ENSG00000006756	7030	ARSD	arylsulfatase D	protein_coding	-0.92107	3.90226	-3.79893	0.00350517	0.0449129	-2.06451
ENSG00000256393	78	RPL41P5	ribosomal protein L41 pseudogene 5	processed_pseudogene	-1.13792	3.97008	-3.80663	0.0034613	0.0445765	-2.06503
ENSG00000148154	4615	UGCG	UDP-glucose ceramide glucosyltransferase	protein_coding	1.41749	6.19856	3.91301	0.00297809	0.0405682	-2.07374
ENSG00000010361	2950	FUZ	fuzzy planar cell polarity protein	protein_coding	-1.29849	3.41468	-3.75848	0.00374529	0.0468704	-2.07401
ENSG00000213741	9845	RPS29	ribosomal protein S29	protein_coding	-1.6551	8.00829	-3.90328	0.00303525	0.0410373	-2.0762
ENSG00000184743	7600	ATL3	atlastin GTPase 3	protein_coding	0.891884	8.10486	3.89888	0.00297824	0.0405682	-2.07635
ENSG00000196586	8785	MYO6	myosin VI	protein_coding	1.08849	5.46897	3.8694	0.00312446	0.0416465	-2.08988
ENSG00000158290	7031	CUL4B	cullin 4B	protein_coding	1.17042	7.49603	3.89979	0.00297389	0.0405682	-2.09027
ENSG00000136824	6468	SMC2	structural maintenance of chromosomes 2	protein_coding	0.869206	5.51337	3.87183	0.00311213	0.0416364	-2.09354
ENSG00000186615	3595	KTN1-AS1	KTN1 antisense RNA 1	antisense	-1.59045	3.10561	-3.7218	0.00397788	0.048545	-2.09886
ENSG00000077238	5894	IL4R	interleukin 4 receptor	protein_coding	-1.59465	5.29595	-3.88662	0.0031178	0.0416364	-2.10089
ENSG00000147100	4324	SLC16A2	solute carrier family 16 member 2	protein_coding	-1.20914	5.72294	-3.88847	0.00302906	0.0410373	-2.1023
ENSG00000115363	2744	EVA1A	eva-1 homolog A, regulator of programmed cell death	protein_coding	1.43765	3.59283	3.71672	0.0040113	0.0488529	-2.10461
ENSG00000146674	4571	IGFBP3	insulin like growth factor binding protein 3	protein_coding	2.5204	11.2382	3.82244	0.00345844	0.0445721	-2.10832
ENSG00000222041	17693	CYTOR	cytoskeleton regulator RNA	lincRNA	1.49614	4.69809	3.80314	0.00349565	0.0448557	-2.10874
ENSG00000196531	10008	NACA	nascent polypeptide associated complex subunit alpha	protein_coding	-1.05081	8.28758	-3.86871	0.00312795	0.0416465	-2.11037
ENSG00000118849	2236	RARRES1	retinoic acid receptor responder 1	protein_coding	-2.06709	5.17451	-3.86709	0.00321757	0.0424566	-2.12497
ENSG00000166845	6165	C18orf54	chromosome 18 open reading frame 54	protein_coding	1.80492	3.78895	3.71919	0.00405456	0.0491768	-2.12587
ENSG00000127947	5547	PTPN12	protein tyrosine phosphatase, non-receptor type 12	protein_coding	0.927997	6.6849	3.88114	0.00306537	0.0413102	-2.12677
ENSG00000127334	9494	DYRK2	dual specificity tyrosine phosphorylation regulated kinase 2	protein_coding	1.03819	6.00449	3.86916	0.00312566	0.0416465	-2.12785
ENSG00000125868	3851	DSTN	destrin, actin depolymerizing factor	protein_coding	1.28135	8.80871	3.85435	0.00321292	0.0424269	-2.13119
ENSG00000188906	13491	LRRK2	leucine rich repeat kinase 2	protein_coding	-1.48288	4.87454	-3.84458	0.00332591	0.043433	-2.13205
ENSG00000197594	9959	ENPP1	ectonucleotide pyrophosphatase/phosphodiesterase 1	protein_coding	2.01058	5.13302	3.81677	0.00349031	0.0448197	-2.13412
ENSG00000082512	9022	TRAF5	TNF receptor associated factor 5	protein_coding	2.59217	4.42997	3.75465	0.00386078	0.0476091	-2.13417
ENSG00000198648	4247	STK39	serine/threonine kinase 39	protein_coding	1.15567	5.0231	3.80945	0.00344536	0.0444931	-2.14367
ENSG00000164587	5099	RPS14	ribosomal protein S14	protein_coding	-1.43042	9.44819	-3.81604	0.00343797	0.0444931	-2.15573
ENSG00000164543	5099	STK17A	serine/threonine kinase 17a	protein_coding	1.16466	6.24208	3.8561	0.00319282	0.0421929	-2.1579
ENSG00000196839	2852	ADA	adenosine deaminase	protein_coding	1.70999	3.89799	3.69891	0.00416411	0.0499242	-2.17307
ENSG00000106976	10775	DNM1	dynamin 1	protein_coding	-1.82516	4.9688	-3.82525	0.00344271	0.0444931	-2.17847
ENSG00000143653	2503	SCCPDH	saccharopine dehydrogenase (putative)	protein_coding	0.942456	5.58671	3.82091	0.00338147	0.0439641	-2.18393
ENSG00000112655	9024	PTK7	protein tyrosine kinase 7 (inactive)	protein_coding	-1.78175	5.96598	-3.85154	0.0032994	0.0432783	-2.18549
ENSG00000114030	8451	KPNA1	karyopherin subunit alpha 1	protein_coding	0.922777	6.37491	3.83756	0.00329083	0.0431979	-2.19521
ENSG00000197555	12412	SIPA1L1	signal induced proliferation associated 1 like 1	protein_coding	0.987495	5.687	3.81827	0.00339607	0.0440888	-2.19538
ENSG00000121904	18157	CSMD2	CUB and Sushi multiple domains 2	protein_coding	-2.44452	4.46991	-3.78387	0.00368164	0.0464348	-2.20028
ENSG00000110315	7820	RNF141	ring finger protein 141	protein_coding	0.921934	6.01425	3.82574	0.00335492	0.0436509	-2.20276
ENSG00000169047	9953	IRS1	insulin receptor substrate 1	protein_coding	-1.56935	6.39569	-3.84667	0.00332547	0.043433	-2.20314
ENSG00000123104	12750	ITPR2	inositol 1,4,5-trisphosphate receptor type 2	protein_coding	1.96979	4.9935	3.76744	0.00378128	0.047121	-2.20516
ENSG00000188846	8626	RPL14	ribosomal protein L14	protein_coding	-0.883159	9.55563	-3.78005	0.0036152	0.0458581	-2.2096
ENSG00000162909	8792	CAPN2	calpain 2	protein_coding	1.11745	8.50115	3.81046	0.00343972	0.0444931	-2.21263
ENSG00000186665	2396	C17orf58	chromosome 17 open reading frame 58	protein_coding	-3.22593	3.85846	-3.73547	0.00398328	0.048545	-2.21783
ENSG00000175130	1699	MARCKSL1	MARCKS like 1	protein_coding	-1.44027	4.82248	-3.77644	0.00369299	0.0465449	-2.23568
ENSG00000129675	6434	ARHGEF6	Rac/Cdc42 guanine nucleotide exchange factor 6	protein_coding	1.22241	4.88818	3.74069	0.00385627	0.0475867	-2.23725
ENSG00000279483	75	AC090498.1	ribosomal protein L41 (RPL41) pseudogene	processed_pseudogene	-0.913658	5.08426	-3.76565	0.00370152	0.0466119	-2.26163
ENSG00000105372	3799	RPS19	ribosomal protein S19	protein_coding	-1.96448	8.88711	-3.76948	0.00376874	0.0470309	-2.26361
ENSG00000008283	5320	CYB561	cytochrome b561	protein_coding	-1.6784	4.92904	-3.76654	0.00378685	0.0471241	-2.27147
ENSG00000137834	8563	SMAD6	SMAD family member 6	protein_coding	-1.28131	5.58224	-3.7848	0.00360263	0.0458029	-2.27266
ENSG00000087303	6392	NID2	nidogen 2	protein_coding	1.93696	8.34924	3.78912	0.00365042	0.0461397	-2.2733
ENSG00000140545	6837	MFGE8	milk fat globule-EGF factor 8 protein	protein_coding	2.06447	7.74052	3.79365	0.00362365	0.0459324	-2.28083
ENSG00000137055	4825	PLAA	phospholipase A2 activating protein	protein_coding	0.916546	5.18575	3.73872	0.00386878	0.0476746	-2.28587
ENSG00000056586	11545	RC3H2	ring finger and CCCH-type domains 2	protein_coding	1.0269	6.3548	3.78209	0.00360309	0.0458029	-2.28704
ENSG00000100221	4326	JOSD1	Josephin domain containing 1	protein_coding	0.759087	6.09016	3.77567	0.00364119	0.0460888	-2.29182
ENSG00000180011	8157	ZADH2	zinc binding alcohol dehydrogenase domain containing 2	protein_coding	-1.01	5.16401	-3.74863	0.00380629	0.0472663	-2.29992
ENSG00000164164	9085	OTUD4	OTU deubiquitinase 4	protein_coding	0.999538	6.16219	3.7692	0.00368003	0.0464348	-2.30284
ENSG00000151151	6133	IPMK	inositol polyphosphate multikinase	protein_coding	-1.09014	4.98667	-3.73762	0.00387577	0.0476944	-2.30317
ENSG00000110092	4830	CCND1	cyclin D1	protein_coding	1.28051	8.97125	3.74514	0.00384252	0.0475135	-2.30853
ENSG00000139174	8247	PRICKLE1	prickle planar cell polarity protein 1	protein_coding	-1.39069	5.83581	-3.7759	0.00372157	0.0466768	-2.3106
ENSG00000081320	6580	STK17B	serine/threonine kinase 17b	protein_coding	1.46594	5.22655	3.71298	0.00411971	0.0495793	-2.33234
ENSG00000165156	6741	ZHX1	zinc fingers and homeoboxes 1	protein_coding	0.875176	6.03517	3.74944	0.00380127	0.0472663	-2.33246
ENSG00000198242	2824	RPL23A	ribosomal protein L23a	protein_coding	-1.10984	9.77	-3.6978	0.00413822	0.0497148	-2.33746
ENSG00000138641	6981	HERC3	HECT and RLD domain containing E3 ubiquitin protein ligase 3	protein_coding	1.30216	5.23992	3.70249	0.00412134	0.0495793	-2.34523
ENSG00000163681	14147	SLMAP	sarcolemma associated protein	protein_coding	0.807834	5.9279	3.73817	0.00387227	0.0476844	-2.34736
ENSG00000166974	6180	MAPRE2	microtubule associated protein RP/EB family member 2	protein_coding	-0.900056	5.52073	-3.73371	0.00390079	0.0478691	-2.34807
ENSG00000139687	6452	RB1	RB transcriptional corepressor 1	protein_coding	1.00676	5.4146	3.70614	0.00408172	0.049364	-2.36085
ENSG00000127990	20884	SGCE	sarcoglycan epsilon	protein_coding	-0.75698	6.45076	-3.73669	0.0038817	0.0477342	-2.37118
ENSG00000106688	3998	SLC1A1	solute carrier family 1 member 1	protein_coding	0.95678	6.07397	3.72489	0.00395771	0.0483332	-2.37417
ENSG00000100439	4070	ABHD4	abhydrolase domain containing 4	protein_coding	0.971121	6.53836	3.73029	0.00392272	0.048105	-2.37868
ENSG00000131236	3814	CAP1	cyclase associated actin cytoskeleton regulatory protein 1	protein_coding	1.00715	8.67293	3.69893	0.00413049	0.0496556	-2.39374
ENSG00000136051	7698	WASHC4	WASH complex subunit 4	protein_coding	0.952903	6.56743	3.72138	0.00398065	0.048545	-2.39408
ENSG00000180182	9656	MED14	mediator complex subunit 14	protein_coding	0.832944	5.76034	3.70261	0.00410556	0.0494962	-2.39742
ENSG00000187720	15837	THSD4	thrombospondin type 1 domain containing 4	protein_coding	0.854599	6.17409	3.71147	0.00404607	0.049108	-2.40237
ENSG00000101782	5320	RIOK3	RIO kinase 3	protein_coding	0.84933	6.07502	3.70666	0.00407827	0.049363	-2.40679
ENSG00000152558	4647	TMEM123	transmembrane protein 123	protein_coding	0.830545	7.55302	3.70743	0.00407306	0.049363	-2.41203
ENSG00000116117	10382	PARD3B	par-3 family cell polarity regulator beta	protein_coding	0.723326	5.8057	3.69455	0.00416044	0.049914	-2.41551
ENSG00000095303	5791	PTGS1	prostaglandin-endoperoxide synthase 1	protein_coding	-1.14189	6.70259	-3.70253	0.00410605	0.0494962	-2.4269

## Sheet: Table S6_OverRep_<0.01_up
Description	GeneRatio	BgRatio	pvalue	p.adjust	qvalue	geneID	Count
GOCC_ACTIN_CYTOSKELETON	33/248	196/5414	3.29489e-11	1.23196e-07	1.0998e-07	ACTA2/ACTG2/ANLN/ARSJ/ASAP1/CALD1/CAP1/CAPN2/CDC42EP3/CFL2/CNN3/CRYAB/DLC1/DSTN/EZR/FBLIM1/FERMT2/LASP1/LMOD1/MYLK/MYO6/NOTCH3/PDLIM1/PDLIM5/PKD2/PLS3/PTPN12/STK17B/SYNPO2/TPM1/TPM4/UTRN/VCL	33
GOBP_MUSCLE_CONTRACTION	22/248	93/5414	9.1066e-11	1.70248e-07	1.51984e-07	ACTA2/ACTG2/ADA/CACNA2D1/CALD1/CALM1/CAV1/CRYAB/DSP/EDNRA/F2R/ITGA1/KCNE4/LMOD1/MIR145/MYLK/SNTB1/SULF1/TPM1/TPM4/UTRN/VCL	22
GOCC_PLASMA_MEMBRANE_REGION	42/248	325/5414	3.77879e-10	4.70964e-07	4.20441e-07	AP1S2/AQP1/ASAP1/BST2/BVES/CAV1/CAV2/CAVIN1/CD36/CDH13/CRYAB/CSPG4/DAB2/DLC1/DSP/ECT2/EZR/F2R/FERMT2/JAG1/JCAD/KCNE4/KIF20A/LIN7A/LMO7/LRP12/MTMR2/MYLK/MYO6/NPTN/PARD3B/PKD2/PLPPR4/PRKAR2A/RACGAP1/SLC1A1/SORT1/STK39/TFPI/TPM1/TRPC4/UTRN	42
GOMF_ACTIN_BINDING	28/248	166/5414	1.11314e-09	1.04051e-06	9.28884e-07	AJUBA/ANLN/CALD1/CAP1/CAP2/CFL2/CNN3/DAAM2/DSTN/ENAH/EZR/FERMT2/LASP1/LMOD1/MICAL2/MYLK/MYO6/PDLIM1/PDLIM5/PLS3/SNTB1/SYNPO2/TAGLN/TPM1/TPM4/UTRN/VCL/YWHAH	28
GOMF_CYTOSKELETAL_PROTEIN_BINDING	44/248	367/5414	1.57173e-09	1.17534e-06	1.04926e-06	AJUBA/ANLN/CALD1/CALM1/CAP1/CAP2/CAPN2/CDC42EP3/CFL2/CNN3/CRYAB/CSRP1/DAAM2/DSTN/ENAH/EZR/FBLIM1/FERMT2/KIF20A/KIF5B/LASP1/LMOD1/MAP7D3/MICAL2/MYLK/MYO6/PDLIM1/PDLIM5/PKD2/PLS3/RAB29/RABGAP1/RACGAP1/REEP3/SNTB1/STMN1/SYNPO2/TAGLN/TPM1/TPM4/TPX2/UTRN/VCL/YWHAH	44
GOCC_ANCHORING_JUNCTION	46/248	407/5414	4.38308e-09	2.58773e-06	2.31013e-06	ADGRE5/AJUBA/AMOTL1/AMOTL2/ARHGEF7/BVES/CAP1/CAPN2/CAV1/CAV2/CCND1/CDH13/CNN3/CSPG4/CSRP1/CYTH3/DAB2/DLC1/DSP/ECT2/ENAH/EZR/FBLIM1/FERMT2/IGF2R/ITGA1/ITGBL1/JAG1/JCAD/LASP1/LIN7A/LMO7/PARD3B/PDLIM1/PDLIM5/PKD2/PRKAR2A/PTPN12/RAP1B/SNTB1/SYNPO2/TES/TPM4/TRPC4/VCL/YWHAH	46
GOBP_MUSCLE_SYSTEM_PROCESS	23/248	123/5414	4.84465e-09	2.58773e-06	2.31013e-06	ACTA2/ACTG2/ADA/CACNA2D1/CALD1/CALM1/CAV1/CRYAB/DSP/EDNRA/F2R/ITGA1/KCNE4/LMOD1/MIR145/MYLK/PDLIM5/SNTB1/SULF1/TPM1/TPM4/UTRN/VCL	23
GOBP_ACTIN_FILAMENT_BASED_PROCESS	38/248	308/5414	1.09825e-08	5.13295e-06	4.58231e-06	AMOTL1/AMOTL2/ANLN/AQP1/ARHGDIB/BST2/CACNA2D1/CALD1/CAP1/CAV1/CDC42EP3/CFL2/CNN3/CSRP1/DAAM2/DLC1/DSP/DSTN/ECT2/ENAH/EZR/FERMT2/FRMD6/KCNE4/LMOD1/MCU/MICAL2/MIR145/MYO6/PDLIM1/PDLIM5/PLEKHG2/PLS3/RACGAP1/STMN1/SYNPO2/TPM1/TPM4	38
GOBP_REGULATION_OF_HEART_RATE	10/248	22/5414	1.35225e-08	5.61784e-06	5.01518e-06	ADA/BVES/CACNA2D1/CALM1/CAV1/DSP/EPAS1/KCNE4/SLC1A1/TPM1	10
GOBP_MUSCLE_STRUCTURE_DEVELOPMENT	29/248	212/5414	7.59414e-08	2.83945e-05	2.53484e-05	AKIRIN1/ATF3/BVES/CAPN2/CAV1/CAV2/CCNB1/CFL2/CRYAB/CSRP1/DSP/EPAS1/GPCPD1/HES1/IGFBP3/JAG1/LMOD1/MBNL1/MEOX2/MIR145/MYLK/NR2F2/PDLIM1/PDLIM5/RB1/SORT1/TAGLN/TPM1/UTRN	29
GOCC_SUPRAMOLECULAR_POLYMER	35/248	292/5414	9.41767e-08	2.9404e-05	2.62496e-05	ACTA2/ACTG2/CALD1/CALM1/CFL2/CKAP2/COL4A1/COL4A2/COL5A3/COL8A1/CRYAB/CSRP1/DSP/DYNLT3/EZR/FERMT2/GRAMD2B/KIF20A/KIF5B/LMOD1/MYO6/NEK7/NES/PDLIM1/PDLIM5/PKD2/PLS3/RACGAP1/REEP3/STMN1/SYNPO2/TPM1/TPM4/TPX2/VCL	35
REACTOME_SMOOTH_MUSCLE_CONTRACTION	10/248	26/5414	9.43696e-08	2.9404e-05	2.62496e-05	ACTA2/ACTG2/CALD1/CALM1/ITGA1/LMOD1/MYLK/TPM1/TPM4/VCL	10
GOCC_CELL_SURFACE	31/248	247/5414	1.95068e-07	5.61045e-05	5.00858e-05	ADA/ADGRF5/AOC3/ARSB/BST2/CAPN2/CD36/CDH13/CRYAB/CSPG4/F2R/FAS/FERMT2/IGF2R/ITGA1/ITGBL1/LMO7/MFGE8/NOTCH3/NPTN/PDCD1LG2/PTN/RC3H2/SDC2/SLC1A1/SORT1/SULF1/TFPI/THBS1/TMEM123/TRPC4	31
GOBP_BIOLOGICAL_ADHESION	47/248	479/5414	2.56962e-07	6.86272e-05	6.12652e-05	ACAN/ADA/ADGRE5/AJUBA/AOC3/ARHGDIB/ARHGEF7/BVES/CAV1/CD36/CDH13/CNN3/COL5A3/COL8A1/CSRP1/CYTH3/DLC1/DSP/EZR/FBLIM1/FERMT2/FSTL3/HES1/IGFBP7/ITGA1/ITGBL1/JAG1/JCAD/LAMC1/LMO7/MFGE8/NID2/NPTN/NTN4/PARD3B/PDCD1LG2/PDLIM1/PDLIM5/PLEKHA2/POSTN/PTN/RC3H2/SUSD5/THBS1/TPM1/UTRN/VCL	47
GOCC_PLASMA_MEMBRANE_RAFT	12/248	46/5414	6.3435e-07	0.000158122	0.00014116	BVES/CAV1/CAV2/CAVIN1/CD36/CDH13/DLC1/EZR/F2R/PRKAR2A/TFPI/TRPC4	12
HALLMARK_EPITHELIAL_MESENCHYMAL_TRANSITION	23/248	162/5414	9.52653e-07	0.000222623	0.000198741	ABI3BP/ACTA2/CALD1/CAP2/COL4A1/COL4A2/COL5A3/DAB2/FAS/FERMT2/FSTL3/IGFBP3/INHBA/LAMC1/MYLK/NID2/POSTN/SNTB1/TAGLN/THBS1/TNFRSF11B/TPM1/TPM4	23
GOBP_BLOOD_VESSEL_MORPHOGENESIS	30/248	260/5414	1.93387e-06	0.000425337	0.000379708	ADAMTS1/ADGRF5/AMOTL1/AMOTL2/AQP1/CALD1/CAV1/CDH13/COL4A1/COL4A2/COL8A1/CSPG4/EDNRA/EPAS1/FGF1/HES1/JAG1/JCAD/MEOX2/MFGE8/MIR145/MYLK/NR2F2/PKD2/PTN/SLC1A1/SULF1/TEAD2/THBS1/UBP1	30
GOCC_ACTIN_FILAMENT_BUNDLE	10/248	35/5414	2.26133e-06	0.000469729	0.000419339	CRYAB/FBLIM1/FERMT2/MYLK/PDLIM1/PDLIM5/PLS3/SYNPO2/TPM1/TPM4	10
GOBP_CIRCULATORY_SYSTEM_DEVELOPMENT	41/248	424/5414	2.51966e-06	0.000495843	0.000442651	ACTA2/ADAMTS1/ADGRF5/AMOTL1/AMOTL2/AQP1/BVES/CALD1/CAV1/CCNB1/CDH13/COL4A1/COL4A2/COL8A1/CSPG4/DLC1/DSP/EDNRA/EPAS1/FGF1/HES1/JAG1/JCAD/MEOX2/MFGE8/MICAL2/MIR145/MTHFD1/MYLK/NR2F2/PDLIM1/PDLIM5/PKD2/PTN/RB1/SLC1A1/SULF1/TEAD2/THBS1/TPM1/UBP1	41
GOCC_CAVEOLA	10/248	36/5414	3.00637e-06	0.000562041	0.000501747	BVES/CAV1/CAV2/CAVIN1/CD36/CDH13/DLC1/F2R/TFPI/TRPC4	10
GOBP_TUBE_DEVELOPMENT	39/248	399/5414	3.53458e-06	0.000629324	0.000561813	ADA/ADAMTS1/ADGRF5/AMOTL1/AMOTL2/AQP1/CALD1/CAV1/CCNB1/CDH13/COL4A1/COL4A2/COL8A1/CSPG4/DLC1/EDNRA/EPAS1/FGF1/FSTL3/HES1/JAG1/JCAD/MAN2A1/MEOX2/MFGE8/MICAL2/MIR145/MTHFD1/MYLK/NR2F2/PKD2/PTN/RB1/RC3H2/SLC1A1/SULF1/TEAD2/THBS1/UBP1	39
GOBP_MUSCLE_ORGAN_DEVELOPMENT	17/248	104/5414	3.80402e-06	0.000646511	0.000577156	AKIRIN1/ATF3/BVES/CAV1/CAV2/CFL2/CRYAB/DSP/GPCPD1/MEOX2/MIR145/MYLK/NR2F2/RB1/TAGLN/TPM1/UTRN	17
GOBP_REGULATION_OF_CELLULAR_COMPONENT_MOVEMENT	38/248	390/5414	5.18304e-06	0.000842582	0.000752193	ADA/ADAMTS1/AJUBA/AKIRIN1/AMOTL1/AMOTL2/ARHGDIB/ARHGEF7/ARSB/BST2/CAV1/CAVIN1/CDH13/DAB2/DLC1/DSP/F2R/FERMT2/FGF1/IGFBP3/JAG1/JCAD/MCU/MEOX2/MGAT5/MIR145/MYLK/NR2F2/OXSR1/PLAA/POSTN/PTN/STK39/STMN1/SULF1/THBS1/TPM1/VCL	38
GOCC_CONTRACTILE_FIBER	14/248	77/5414	7.83562e-06	0.00122072	0.00108977	ACTA2/CALD1/CALM1/CFL2/CRYAB/CSRP1/FERMT2/LMOD1/PDLIM1/PDLIM5/SYNPO2/TPM1/TPM4/VCL	14
GOCC_CELL_CORTEX	18/248	122/5414	8.80101e-06	0.00131628	0.00117507	ANLN/ARHGEF7/CALD1/CAP1/CAPN2/CAV1/DLC1/DSTN/ECT2/EZR/FERMT2/FGF1/LASP1/MYO6/PARD3B/PKD2/TRPC4/UTRN	18
GOCC_CORTICAL_CYTOSKELETON	10/248	41/5414	1.08228e-05	0.00154534	0.00137956	ANLN/CALD1/CAP1/CAPN2/DLC1/DSTN/EZR/LASP1/TRPC4/UTRN	10
GOBP_TUBE_MORPHOGENESIS	33/248	327/5414	1.11592e-05	0.00154534	0.00137956	ADAMTS1/ADGRF5/AMOTL1/AMOTL2/AQP1/CALD1/CAV1/CDH13/COL4A1/COL4A2/COL8A1/CSPG4/DLC1/EDNRA/EPAS1/FGF1/HES1/JAG1/JCAD/MEOX2/MFGE8/MICAL2/MIR145/MTHFD1/MYLK/NR2F2/PKD2/PTN/SLC1A1/SULF1/TEAD2/THBS1/UBP1	33
HALLMARK_MYOGENESIS	14/248	80/5414	1.24348e-05	0.0016047	0.00143256	BHLHE40/CD36/CDH13/CNN3/COL4A2/CRYAB/FST/IGFBP3/IGFBP7/MYLK/PPP1R3C/RB1/RIT1/TAGLN	14
GOBP_MUSCLE_TISSUE_DEVELOPMENT	18/248	125/5414	1.24462e-05	0.0016047	0.00143256	AKIRIN1/ATF3/BVES/CAV1/CAV2/CCNB1/CFL2/CSRP1/DSP/GPCPD1/MEOX2/MIR145/MYLK/NR2F2/PDLIM5/PKD2/RB1/TPM1	18
GOBP_CIRCULATORY_SYSTEM_PROCESS	21/248	163/5414	1.37766e-05	0.00171702	0.00153283	ACTA2/ADA/BVES/CACNA2D1/CALM1/CAV1/CD36/DSP/EDNRA/EPAS1/F2R/FERMT2/ITGA1/KCNE4/MEOX2/NR2F2/PDE3A/POSTN/SLC1A1/STK39/TPM1	21
GOCC_CELL_SUBSTRATE_JUNCTION	30/248	289/5414	1.67643e-05	0.00198197	0.00176936	ADGRE5/AJUBA/ARHGEF7/CAP1/CAPN2/CAV1/CAV2/CDH13/CNN3/CSPG4/CSRP1/DAB2/DLC1/ENAH/EZR/FBLIM1/FERMT2/IGF2R/ITGA1/ITGBL1/LASP1/LMO7/PDLIM1/PRKAR2A/PTPN12/SNTB1/SYNPO2/TES/TPM4/VCL	30
REACTOME_MUSCLE_CONTRACTION	11/248	52/5414	1.69626e-05	0.00198197	0.00176936	ACTA2/ACTG2/CALD1/CALM1/ITGA1/KCNE4/LMOD1/MYLK/TPM1/TPM4/VCL	11
GOBP_CELL_SUBSTRATE_ADHESION	21/248	167/5414	2.00916e-05	0.00227644	0.00203223	AJUBA/ARHGEF7/BVES/CD36/CDH13/COL5A3/COL8A1/DLC1/FERMT2/ITGA1/ITGBL1/JAG1/LAMC1/NID2/NTN4/PLEKHA2/POSTN/PTN/THBS1/UTRN/VCL	21
GOBP_SECOND_MESSENGER_MEDIATED_SIGNALING	13/248	74/5414	2.44899e-05	0.0026264	0.00234465	ADA/AQP1/CALM1/CAP1/CAP2/CD36/CDH13/DYRK2/MCU/PDE3A/PRKAR2A/RCAN1/THBS1	13
GOBP_VASCULATURE_DEVELOPMENT	31/248	310/5414	2.53694e-05	0.0026264	0.00234465	ACTA2/ADAMTS1/ADGRF5/AMOTL1/AMOTL2/AQP1/CALD1/CAV1/CDH13/COL4A1/COL4A2/COL8A1/CSPG4/EDNRA/EPAS1/FGF1/HES1/JAG1/JCAD/MEOX2/MFGE8/MIR145/MYLK/NR2F2/PKD2/PTN/SLC1A1/SULF1/TEAD2/THBS1/UBP1	31
GOBP_ANATOMICAL_STRUCTURE_FORMATION_INVOLVED_IN_MORPHOGENESIS	37/248	402/5414	2.57597e-05	0.0026264	0.00234465	ADA/ADAMTS1/AMOTL1/AMOTL2/AQP1/CALD1/CAPN2/CAV1/CD36/CDH13/CFL2/COL4A1/COL4A2/COL8A1/CSPG4/CSRP1/DLC1/EDNRA/EPAS1/FGF1/HES1/INHBA/JAG1/JCAD/LMOD1/MEOX2/MFGE8/MIR145/MTHFD1/MTMR2/PTN/SLC1A1/SULF1/TEAD2/THBS1/TPM1/UBP1	37
WP_MIRNA_TARGETS_IN_ECM_AND_MEMBRANE_RECEPTORS	7/248	21/5414	2.60347e-05	0.0026264	0.00234465	COL4A1/COL4A2/COL5A3/ITGA1/LAMC1/SDC2/THBS1	7
GOCC_MEMBRANE_MICRODOMAIN	18/248	132/5414	2.66925e-05	0.0026264	0.00234465	BST2/BVES/CAPN2/CAV1/CAV2/CAVIN1/CD36/CDH13/DLC1/EZR/F2R/FAS/ITGA1/PRKAR2A/STX12/SULF1/TFPI/TRPC4	18
GOCC_SUPRAMOLECULAR_COMPLEX	39/248	436/5414	2.93092e-05	0.00280993	0.00250849	ACTA2/ACTG2/AJUBA/CALD1/CALM1/CCNB1/CFL2/CKAP2/COL4A1/COL4A2/COL5A3/COL8A1/CRYAB/CSRP1/DSP/DYNLT3/EZR/FERMT2/GRAMD2B/KIF20A/KIF5B/LMOD1/MBNL1/MYO6/NEK7/NES/PDLIM1/PDLIM5/PKD2/PLS3/RACGAP1/RC3H2/REEP3/STMN1/SYNPO2/TPM1/TPM4/TPX2/VCL	39
GOCC_CELL_CELL_JUNCTION	21/248	172/5414	3.15877e-05	0.00293105	0.00261662	AJUBA/AMOTL1/AMOTL2/BVES/CCND1/CNN3/CYTH3/DSP/ECT2/FERMT2/JAG1/JCAD/LIN7A/PARD3B/PDLIM1/PDLIM5/PKD2/RAP1B/TRPC4/VCL/YWHAH	21
GOBP_SMOOTH_MUSCLE_CONTRACTION	8/248	29/5414	3.21405e-05	0.00293105	0.00261662	ACTA2/ADA/CAV1/EDNRA/F2R/MIR145/MYLK/SULF1	8
GOBP_CELL_MATRIX_ADHESION	16/248	110/5414	3.37211e-05	0.00300198	0.00267994	AJUBA/ARHGEF7/CD36/CDH13/COL5A3/DLC1/FERMT2/ITGA1/ITGBL1/JAG1/NID2/PLEKHA2/POSTN/THBS1/UTRN/VCL	16
GOBP_CYCLIC_NUCLEOTIDE_MEDIATED_SIGNALING	7/248	22/5414	3.67057e-05	0.00319169	0.0028493	AQP1/CAP1/CAP2/CD36/PDE3A/PRKAR2A/THBS1	7
GOBP_ACTOMYOSIN_STRUCTURE_ORGANIZATION	13/248	77/5414	3.8019e-05	0.00323076	0.00288417	ANLN/CFL2/CNN3/CSRP1/DLC1/ECT2/FERMT2/FRMD6/LMOD1/PDLIM1/RACGAP1/STMN1/TPM1	13
GOCC_EXTERNAL_ENCAPSULATING_STRUCTURE	23/248	202/5414	4.08969e-05	0.00339808	0.00303355	ABI3BP/ACAN/ADAMTS1/ADAMTS5/CDH13/COL4A1/COL4A2/COL5A3/COL8A1/CSPG4/FGF1/IGFBP7/LAMC1/MFGE8/NID2/NTN4/POSTN/PTN/SDC2/SULF1/THBS1/TINAGL1/TNFRSF11B	23
GOCC_COLLAGEN_CONTAINING_EXTRACELLULAR_MATRIX	21/248	176/5414	4.47102e-05	0.00363416	0.00324431	ABI3BP/ACAN/ADAMTS1/ADAMTS5/CDH13/COL4A1/COL4A2/COL5A3/COL8A1/CSPG4/IGFBP7/LAMC1/MFGE8/NID2/NTN4/POSTN/PTN/SDC2/SULF1/THBS1/TINAGL1	21
GOMF_EXTRACELLULAR_MATRIX_STRUCTURAL_CONSTITUENT	13/248	80/5414	5.76586e-05	0.00458692	0.00409485	ABI3BP/ACAN/COL4A1/COL4A2/COL5A3/COL8A1/IGFBP7/LAMC1/MFGE8/NID2/POSTN/THBS1/TINAGL1	13
GOBP_REGULATION_OF_BLOOD_CIRCULATION	11/248	59/5414	5.90957e-05	0.00460331	0.00410949	ADA/BVES/CACNA2D1/CALM1/CAV1/DSP/EPAS1/F2R/KCNE4/SLC1A1/TPM1	11
GOCC_CORTICAL_ACTIN_CYTOSKELETON	8/248	32/5414	6.98755e-05	0.00533193	0.00475994	ANLN/CALD1/CAP1/CAPN2/DLC1/DSTN/LASP1/UTRN	8
GOMF_ACTININ_BINDING	5/248	5414-11-01	7.13364e-05	0.00533453	0.00476227	CSRP1/PDLIM1/PDLIM5/PKD2/SYNPO2	5
GOBP_REGULATION_OF_HEART_CONTRACTION	10/248	51/5414	8.22465e-05	0.0060298	0.00538294	ADA/BVES/CACNA2D1/CALM1/CAV1/DSP/EPAS1/KCNE4/SLC1A1/TPM1	10
GOCC_ACTIN_FILAMENT	9/248	42/5414	9.06613e-05	0.00648426	0.00578865	EZR/LMOD1/MYO6/PDLIM1/PDLIM5/PKD2/PLS3/TPM1/TPM4	9
GOCC_CATION_CHANNEL_COMPLEX	7/248	25/5414	9.19138e-05	0.00648426	0.00578865	CACNA2D1/CALM1/KCNE4/KCNS2/MCU/PKD2/TRPC4	7
GOBP_SKELETAL_MUSCLE_ORGAN_DEVELOPMENT	10/248	52/5414	9.77903e-05	0.00677107	0.0060447	AKIRIN1/ATF3/BVES/CAV1/CAV2/CFL2/GPCPD1/MEOX2/NR2F2/RB1	10
GOBP_TISSUE_MORPHOGENESIS	25/248	243/5414	0.000102811	0.00698931	0.00623953	ACTA2/ACTG2/AJUBA/COL4A1/DAB2/DLC1/DSP/EDNRA/FERMT2/FGF1/FST/GCNT4/HES1/INHBA/JAG1/MICAL2/MIR145/MTHFD1/MYLK/NTN4/PKD2/SULF1/TEAD2/TPM1/VCL	25
GOCC_ACTOMYOSIN	8/248	35/5414	0.000138734	0.00926295	0.00826926	FBLIM1/FERMT2/MYLK/PDLIM1/PDLIM5/SYNPO2/TPM1/TPM4	8

## Sheet: Table S7_OverRep_<0.01_down
Description	GeneRatio	BgRatio	pvalue	p.adjust	qvalue	geneID	Count
REACTOME_EUKARYOTIC_TRANSLATION_ELONGATION	37/165	84/5414	3.54792e-35	1.13001e-31	1.01956e-31	RPL10/RPL11/RPL14/RPL17/RPL18/RPL21/RPL22L1/RPL23A/RPL24/RPL29/RPL30/RPL31/RPL32/RPL34/RPL35A/RPL37/RPL4/RPL41/RPL5/RPL6/RPL7A/RPS11/RPS14/RPS15A/RPS18/RPS19/RPS24/RPS25/RPS27/RPS27A/RPS29/RPS3/RPS3A/RPS4X/RPS6/RPS7/UBA52	37
WP_CYTOPLASMIC_RIBOSOMAL_PROTEINS	36/165	80/5414	1.22541e-34	1.95146e-31	1.76072e-31	RPL10/RPL11/RPL14/RPL17/RPL18/RPL21/RPL23A/RPL24/RPL29/RPL30/RPL31/RPL32/RPL34/RPL35A/RPL37/RPL4/RPL41/RPL5/RPL6/RPL7A/RPS11/RPS14/RPS15A/RPS18/RPS19/RPS24/RPS25/RPS27/RPS27A/RPS29/RPS3/RPS3A/RPS4X/RPS6/RPS7/UBA52	36
KEGG_RIBOSOME	36/165	81/5414	2.15388e-34	2.2867e-31	2.06319e-31	RPL10/RPL11/RPL14/RPL17/RPL18/RPL21/RPL22L1/RPL23A/RPL24/RPL29/RPL30/RPL31/RPL32/RPL34/RPL35A/RPL37/RPL4/RPL41/RPL5/RPL6/RPL7A/RPS11/RPS15A/RPS18/RPS19/RPS24/RPS25/RPS27/RPS27A/RPS29/RPS3/RPS3A/RPS4X/RPS6/RPS7/UBA52	36
REACTOME_SELENOAMINO_ACID_METABOLISM	37/165	90/5414	8.34937e-34	6.64819e-31	5.99837e-31	RPL10/RPL11/RPL14/RPL17/RPL18/RPL21/RPL22L1/RPL23A/RPL24/RPL29/RPL30/RPL31/RPL32/RPL34/RPL35A/RPL37/RPL4/RPL41/RPL5/RPL6/RPL7A/RPS11/RPS14/RPS15A/RPS18/RPS19/RPS24/RPS25/RPS27/RPS27A/RPS29/RPS3/RPS3A/RPS4X/RPS6/RPS7/UBA52	37
REACTOME_RESPONSE_OF_EIF2AK4_GCN2_TO_AMINO_ACID_DEFICIENCY	37/165	92/5414	2.24478e-33	1.42993e-30	1.29016e-30	RPL10/RPL11/RPL14/RPL17/RPL18/RPL21/RPL22L1/RPL23A/RPL24/RPL29/RPL30/RPL31/RPL32/RPL34/RPL35A/RPL37/RPL4/RPL41/RPL5/RPL6/RPL7A/RPS11/RPS14/RPS15A/RPS18/RPS19/RPS24/RPS25/RPS27/RPS27A/RPS29/RPS3/RPS3A/RPS4X/RPS6/RPS7/UBA52	37
GOCC_CYTOSOLIC_RIBOSOME	36/165	91/5414	3.73006e-32	1.98004e-29	1.7865e-29	RPL10/RPL11/RPL14/RPL17/RPL18/RPL21/RPL23A/RPL24/RPL29/RPL30/RPL31/RPL32/RPL34/RPL35A/RPL37/RPL4/RPL41/RPL5/RPL6/RPL7A/RPS11/RPS14/RPS15A/RPS18/RPS19/RPS24/RPS25/RPS27/RPS27A/RPS29/RPS3/RPS3A/RPS4X/RPS6/RPS7/UBA52	36
REACTOME_EUKARYOTIC_TRANSLATION_INITIATION	38/165	108/5414	1.12543e-31	5.12069e-29	4.62017e-29	EIF3L/RPL10/RPL11/RPL14/RPL17/RPL18/RPL21/RPL22L1/RPL23A/RPL24/RPL29/RPL30/RPL31/RPL32/RPL34/RPL35A/RPL37/RPL4/RPL41/RPL5/RPL6/RPL7A/RPS11/RPS14/RPS15A/RPS18/RPS19/RPS24/RPS25/RPS27/RPS27A/RPS29/RPS3/RPS3A/RPS4X/RPS6/RPS7/UBA52	38
GOBP_COTRANSLATIONAL_PROTEIN_TARGETING_TO_MEMBRANE	36/165	94/5414	1.50858e-31	6.00605e-29	5.419e-29	RPL10/RPL11/RPL14/RPL17/RPL18/RPL21/RPL23A/RPL24/RPL29/RPL30/RPL31/RPL32/RPL34/RPL35A/RPL37/RPL4/RPL41/RPL5/RPL6/RPL7A/RPS11/RPS14/RPS15A/RPS18/RPS19/RPS24/RPS25/RPS27/RPS27A/RPS29/RPS3/RPS3A/RPS4X/RPS6/RPS7/UBA52	36
REACTOME_SRP_DEPENDENT_COTRANSLATIONAL_PROTEIN_TARGETING_TO_MEMBRANE	37/165	102/5414	2.10776e-31	7.45914e-29	6.73005e-29	RPL10/RPL11/RPL14/RPL17/RPL18/RPL21/RPL22L1/RPL23A/RPL24/RPL29/RPL30/RPL31/RPL32/RPL34/RPL35A/RPL37/RPL4/RPL41/RPL5/RPL6/RPL7A/RPS11/RPS14/RPS15A/RPS18/RPS19/RPS24/RPS25/RPS27/RPS27A/RPS29/RPS3/RPS3A/RPS4X/RPS6/RPS7/UBA52	37
GOBP_ESTABLISHMENT_OF_PROTEIN_LOCALIZATION_TO_ENDOPLASMIC_RETICULUM	37/165	104/5414	4.86945e-31	1.55092e-28	1.39933e-28	MAN1A1/RPL10/RPL11/RPL14/RPL17/RPL18/RPL21/RPL23A/RPL24/RPL29/RPL30/RPL31/RPL32/RPL34/RPL35A/RPL37/RPL4/RPL41/RPL5/RPL6/RPL7A/RPS11/RPS14/RPS15A/RPS18/RPS19/RPS24/RPS25/RPS27/RPS27A/RPS29/RPS3/RPS3A/RPS4X/RPS6/RPS7/UBA52	37
REACTOME_NONSENSE_MEDIATED_DECAY_NMD	37/165	105/5414	7.3428e-31	2.12607e-28	1.91826e-28	RPL10/RPL11/RPL14/RPL17/RPL18/RPL21/RPL22L1/RPL23A/RPL24/RPL29/RPL30/RPL31/RPL32/RPL34/RPL35A/RPL37/RPL4/RPL41/RPL5/RPL6/RPL7A/RPS11/RPS14/RPS15A/RPS18/RPS19/RPS24/RPS25/RPS27/RPS27A/RPS29/RPS3/RPS3A/RPS4X/RPS6/RPS7/UBA52	37
GOBP_NUCLEAR_TRANSCRIBED_MRNA_CATABOLIC_PROCESS_NONSENSE_MEDIATED_DECAY	36/165	105/5414	1.58507e-29	4.20703e-27	3.79582e-27	RPL10/RPL11/RPL14/RPL17/RPL18/RPL21/RPL23A/RPL24/RPL29/RPL30/RPL31/RPL32/RPL34/RPL35A/RPL37/RPL4/RPL41/RPL5/RPL6/RPL7A/RPS11/RPS14/RPS15A/RPS18/RPS19/RPS24/RPS25/RPS27/RPS27A/RPS29/RPS3/RPS3A/RPS4X/RPS6/RPS7/UBA52	36
REACTOME_CELLULAR_RESPONSE_TO_STARVATION	37/165	114/5414	2.38281e-29	5.83789e-27	5.26727e-27	RPL10/RPL11/RPL14/RPL17/RPL18/RPL21/RPL22L1/RPL23A/RPL24/RPL29/RPL30/RPL31/RPL32/RPL34/RPL35A/RPL37/RPL4/RPL41/RPL5/RPL6/RPL7A/RPS11/RPS14/RPS15A/RPS18/RPS19/RPS24/RPS25/RPS27/RPS27A/RPS29/RPS3/RPS3A/RPS4X/RPS6/RPS7/UBA52	37
GOBP_PROTEIN_LOCALIZATION_TO_ENDOPLASMIC_RETICULUM	38/165	126/5414	8.51162e-29	1.93639e-26	1.74712e-26	GJA1/MAN1A1/RPL10/RPL11/RPL14/RPL17/RPL18/RPL21/RPL23A/RPL24/RPL29/RPL30/RPL31/RPL32/RPL34/RPL35A/RPL37/RPL4/RPL41/RPL5/RPL6/RPL7A/RPS11/RPS14/RPS15A/RPS18/RPS19/RPS24/RPS25/RPS27/RPS27A/RPS29/RPS3/RPS3A/RPS4X/RPS6/RPS7/UBA52	38
GOMF_STRUCTURAL_CONSTITUENT_OF_RIBOSOME	37/165	122/5414	3.94204e-28	8.37027e-26	7.55212e-26	RPL10/RPL11/RPL14/RPL17/RPL18/RPL21/RPL22L1/RPL23A/RPL24/RPL29/RPL30/RPL31/RPL32/RPL34/RPL35A/RPL37/RPL4/RPL41/RPL5/RPL6/RPL7A/RPS11/RPS14/RPS15A/RPS18/RPS19/RPS24/RPS25/RPS27/RPS27A/RPS29/RPS3/RPS3A/RPS4X/RPS6/RPS7/UBA52	37
REACTOME_INFLUENZA_INFECTION	37/165	126/5414	1.46929e-27	2.9248e-25	2.63892e-25	RPL10/RPL11/RPL14/RPL17/RPL18/RPL21/RPL22L1/RPL23A/RPL24/RPL29/RPL30/RPL31/RPL32/RPL34/RPL35A/RPL37/RPL4/RPL41/RPL5/RPL6/RPL7A/RPS11/RPS14/RPS15A/RPS18/RPS19/RPS24/RPS25/RPS27/RPS27A/RPS29/RPS3/RPS3A/RPS4X/RPS6/RPS7/UBA52	37
GOBP_PROTEIN_TARGETING_TO_MEMBRANE	37/165	137/5414	4.22607e-26	7.91766e-24	7.14376e-24	NACA/RPL10/RPL11/RPL14/RPL17/RPL18/RPL21/RPL23A/RPL24/RPL29/RPL30/RPL31/RPL32/RPL34/RPL35A/RPL37/RPL4/RPL41/RPL5/RPL6/RPL7A/RPS11/RPS14/RPS15A/RPS18/RPS19/RPS24/RPS25/RPS27/RPS27A/RPS29/RPS3/RPS3A/RPS4X/RPS6/RPS7/UBA52	37
REACTOME_RRNA_PROCESSING	38/165	151/5414	1.4236e-25	2.51899e-23	2.27277e-23	FBL/RPL10/RPL11/RPL14/RPL17/RPL18/RPL21/RPL22L1/RPL23A/RPL24/RPL29/RPL30/RPL31/RPL32/RPL34/RPL35A/RPL37/RPL4/RPL41/RPL5/RPL6/RPL7A/RPS11/RPS14/RPS15A/RPS18/RPS19/RPS24/RPS25/RPS27/RPS27A/RPS29/RPS3/RPS3A/RPS4X/RPS6/RPS7/UBA52	38
GOBP_VIRAL_GENE_EXPRESSION	38/165	152/5414	1.85362e-25	3.10725e-23	2.80354e-23	EIF3L/JUN/RPL10/RPL11/RPL14/RPL17/RPL18/RPL21/RPL23A/RPL24/RPL29/RPL30/RPL31/RPL32/RPL34/RPL35A/RPL37/RPL4/RPL41/RPL5/RPL6/RPL7A/RPS11/RPS14/RPS15A/RPS18/RPS19/RPS24/RPS25/RPS27/RPS27A/RPS29/RPS3/RPS3A/RPS4X/RPS6/RPS7/UBA52	38
REACTOME_REGULATION_OF_EXPRESSION_OF_SLITS_AND_ROBOS	37/165	143/5414	2.29273e-25	3.65117e-23	3.29429e-23	RPL10/RPL11/RPL14/RPL17/RPL18/RPL21/RPL22L1/RPL23A/RPL24/RPL29/RPL30/RPL31/RPL32/RPL34/RPL35A/RPL37/RPL4/RPL41/RPL5/RPL6/RPL7A/RPS11/RPS14/RPS15A/RPS18/RPS19/RPS24/RPS25/RPS27/RPS27A/RPS29/RPS3/RPS3A/RPS4X/RPS6/RPS7/UBA52	37
GOCC_RIBOSOMAL_SUBUNIT	36/165	138/5414	8.18801e-25	1.24185e-22	1.12047e-22	RPL10/RPL11/RPL14/RPL17/RPL18/RPL21/RPL23A/RPL24/RPL29/RPL30/RPL31/RPL32/RPL34/RPL35A/RPL37/RPL4/RPL41/RPL5/RPL6/RPL7A/RPS11/RPS14/RPS15A/RPS18/RPS19/RPS24/RPS25/RPS27/RPS27A/RPS29/RPS3/RPS3A/RPS4X/RPS6/RPS7/UBA52	36
GOCC_RIBOSOME	38/165	159/5414	1.10843e-24	1.60471e-22	1.44785e-22	BTF3/RPL10/RPL11/RPL14/RPL17/RPL18/RPL21/RPL22L1/RPL23A/RPL24/RPL29/RPL30/RPL31/RPL32/RPL34/RPL35A/RPL37/RPL4/RPL41/RPL5/RPL6/RPL7A/RPS11/RPS14/RPS15A/RPS18/RPS19/RPS24/RPS25/RPS27/RPS27A/RPS29/RPS3/RPS3A/RPS4X/RPS6/RPS7/UBA52	38
GOBP_TRANSLATIONAL_INITIATION	37/165	158/5414	1.09087e-23	1.51062e-21	1.36297e-21	EIF3L/RPL10/RPL11/RPL14/RPL17/RPL18/RPL21/RPL23A/RPL24/RPL29/RPL30/RPL31/RPL32/RPL34/RPL35A/RPL37/RPL4/RPL41/RPL5/RPL6/RPL7A/RPS11/RPS14/RPS15A/RPS18/RPS19/RPS24/RPS25/RPS27/RPS27A/RPS29/RPS3/RPS3A/RPS4X/RPS6/RPS7/UBA52	37
REACTOME_SIGNALING_BY_ROBO_RECEPTORS	37/165	169/5414	1.39765e-22	1.8548e-20	1.67351e-20	RPL10/RPL11/RPL14/RPL17/RPL18/RPL21/RPL22L1/RPL23A/RPL24/RPL29/RPL30/RPL31/RPL32/RPL34/RPL35A/RPL37/RPL4/RPL41/RPL5/RPL6/RPL7A/RPS11/RPS14/RPS15A/RPS18/RPS19/RPS24/RPS25/RPS27/RPS27A/RPS29/RPS3/RPS3A/RPS4X/RPS6/RPS7/UBA52	37
GOBP_NUCLEAR_TRANSCRIBED_MRNA_CATABOLIC_PROCESS	36/165	159/5414	1.66584e-22	2.12228e-20	1.91484e-20	RPL10/RPL11/RPL14/RPL17/RPL18/RPL21/RPL23A/RPL24/RPL29/RPL30/RPL31/RPL32/RPL34/RPL35A/RPL37/RPL4/RPL41/RPL5/RPL6/RPL7A/RPS11/RPS14/RPS15A/RPS18/RPS19/RPS24/RPS25/RPS27/RPS27A/RPS29/RPS3/RPS3A/RPS4X/RPS6/RPS7/UBA52	36
REACTOME_METABOLISM_OF_AMINO_ACIDS_AND_DERIVATIVES	38/165	184/5414	3.18393e-22	3.90032e-20	3.51908e-20	ASS1/RPL10/RPL11/RPL14/RPL17/RPL18/RPL21/RPL22L1/RPL23A/RPL24/RPL29/RPL30/RPL31/RPL32/RPL34/RPL35A/RPL37/RPL4/RPL41/RPL5/RPL6/RPL7A/RPS11/RPS14/RPS15A/RPS18/RPS19/RPS24/RPS25/RPS27/RPS27A/RPS29/RPS3/RPS3A/RPS4X/RPS6/RPS7/UBA52	38
REACTOME_TRANSLATION	38/165	202/5414	1.06364e-20	1.2547e-18	1.13206e-18	EIF3L/RPL10/RPL11/RPL14/RPL17/RPL18/RPL21/RPL22L1/RPL23A/RPL24/RPL29/RPL30/RPL31/RPL32/RPL34/RPL35A/RPL37/RPL4/RPL41/RPL5/RPL6/RPL7A/RPS11/RPS14/RPS15A/RPS18/RPS19/RPS24/RPS25/RPS27/RPS27A/RPS29/RPS3/RPS3A/RPS4X/RPS6/RPS7/UBA52	38
GOMF_STRUCTURAL_MOLECULE_ACTIVITY	44/165	306/5414	3.71529e-19	4.22614e-17	3.81306e-17	CHI3L1/CLDN11/EPB41L3/HLA-DRB1/OGN/RPL10/RPL11/RPL14/RPL17/RPL18/RPL21/RPL22L1/RPL23A/RPL24/RPL29/RPL30/RPL31/RPL32/RPL34/RPL35A/RPL37/RPL4/RPL41/RPL5/RPL6/RPL7A/RPS11/RPS14/RPS15A/RPS18/RPS19/RPS24/RPS25/RPS27/RPS27A/RPS29/RPS3/RPS3A/RPS4X/RPS6/RPS7/SRPX/TNC/UBA52	44
GOBP_ESTABLISHMENT_OF_PROTEIN_LOCALIZATION_TO_MEMBRANE	37/165	212/5414	5.47791e-19	6.01626e-17	5.42821e-17	NACA/RPL10/RPL11/RPL14/RPL17/RPL18/RPL21/RPL23A/RPL24/RPL29/RPL30/RPL31/RPL32/RPL34/RPL35A/RPL37/RPL4/RPL41/RPL5/RPL6/RPL7A/RPS11/RPS14/RPS15A/RPS18/RPS19/RPS24/RPS25/RPS27/RPS27A/RPS29/RPS3/RPS3A/RPS4X/RPS6/RPS7/UBA52	37
GOCC_CYTOSOLIC_LARGE_RIBOSOMAL_SUBUNIT	20/165	52/5414	8.18068e-18	8.68516e-16	7.83623e-16	RPL10/RPL11/RPL14/RPL17/RPL18/RPL21/RPL23A/RPL24/RPL29/RPL30/RPL31/RPL32/RPL34/RPL35A/RPL37/RPL4/RPL41/RPL5/RPL6/RPL7A	20
GOBP_PROTEIN_TARGETING	39/165	259/5414	1.15091e-17	1.18246e-15	1.06688e-15	CLU/MAN1A1/NACA/RPL10/RPL11/RPL14/RPL17/RPL18/RPL21/RPL23A/RPL24/RPL29/RPL30/RPL31/RPL32/RPL34/RPL35A/RPL37/RPL4/RPL41/RPL5/RPL6/RPL7A/RPS11/RPS14/RPS15A/RPS18/RPS19/RPS24/RPS25/RPS27/RPS27A/RPS29/RPS3/RPS3A/RPS4X/RPS6/RPS7/UBA52	39
REACTOME_NERVOUS_SYSTEM_DEVELOPMENT	41/165	315/5414	3.13448e-16	3.11979e-14	2.81485e-14	DPYSL3/EPHA4/MMP2/PIK3R1/RPL10/RPL11/RPL14/RPL17/RPL18/RPL21/RPL22L1/RPL23A/RPL24/RPL29/RPL30/RPL31/RPL32/RPL34/RPL35A/RPL37/RPL4/RPL41/RPL5/RPL6/RPL7A/RPS11/RPS14/RPS15A/RPS18/RPS19/RPS24/RPS25/RPS27/RPS27A/RPS29/RPS3/RPS3A/RPS4X/RPS6/RPS7/UBA52	41
GOBP_RNA_CATABOLIC_PROCESS	38/165	272/5414	4.38507e-16	4.23226e-14	3.81858e-14	CARHSP1/RPL10/RPL11/RPL14/RPL17/RPL18/RPL21/RPL23A/RPL24/RPL29/RPL30/RPL31/RPL32/RPL34/RPL35A/RPL37/RPL4/RPL41/RPL5/RPL6/RPL7A/RPS11/RPS14/RPS15A/RPS18/RPS19/RPS24/RPS25/RPS27/RPS27A/RPS29/RPS3/RPS3A/RPS4X/RPS6/RPS7/TENT5A/UBA52	38
GOCC_CYTOSOLIC_SMALL_RIBOSOMAL_SUBUNIT	16/165	37/5414	1.97863e-15	1.85351e-13	1.67234e-13	RPS11/RPS14/RPS15A/RPS18/RPS19/RPS24/RPS25/RPS27/RPS27A/RPS29/RPS3/RPS3A/RPS4X/RPS6/RPS7/UBA52	16
GOBP_ESTABLISHMENT_OF_PROTEIN_LOCALIZATION_TO_ORGANELLE	40/165	333/5414	1.29693e-14	1.1802e-12	1.06485e-12	CLU/MAN1A1/PIK3R1/PRICKLE1/RPL10/RPL11/RPL14/RPL17/RPL18/RPL21/RPL23A/RPL24/RPL29/RPL30/RPL31/RPL32/RPL34/RPL35A/RPL37/RPL4/RPL41/RPL5/RPL6/RPL7A/RPS11/RPS14/RPS15A/RPS18/RPS19/RPS24/RPS25/RPS27/RPS27A/RPS29/RPS3/RPS3A/RPS4X/RPS6/RPS7/UBA52	40
GOBP_PROTEIN_LOCALIZATION_TO_MEMBRANE	40/165	335/5414	1.59433e-14	1.41054e-12	1.27267e-12	EPB41L3/GPC4/NACA/PIK3R1/RPL10/RPL11/RPL14/RPL17/RPL18/RPL21/RPL23A/RPL24/RPL29/RPL30/RPL31/RPL32/RPL34/RPL35A/RPL37/RPL4/RPL41/RPL5/RPL6/RPL7A/RPS11/RPS14/RPS15A/RPS18/RPS19/RPS24/RPS25/RPS27/RPS27A/RPS29/RPS3/RPS3A/RPS4X/RPS6/RPS7/UBA52	40
REACTOME_DEVELOPMENTAL_BIOLOGY	45/165	429/5414	3.24212e-14	2.79085e-12	2.51806e-12	CDON/DPYSL3/EPHA4/JUN/MMP2/PIK3R1/RBPJ/RPL10/RPL11/RPL14/RPL17/RPL18/RPL21/RPL22L1/RPL23A/RPL24/RPL29/RPL30/RPL31/RPL32/RPL34/RPL35A/RPL37/RPL4/RPL41/RPL5/RPL6/RPL7A/RPS11/RPS14/RPS15A/RPS18/RPS19/RPS24/RPS25/RPS27/RPS27A/RPS29/RPS3/RPS3A/RPS4X/RPS6/RPS7/SOX9/UBA52	45
GOBP_ORGANIC_CYCLIC_COMPOUND_CATABOLIC_PROCESS	38/165	331/5414	2.99807e-13	2.51285e-11	2.26724e-11	CARHSP1/RPL10/RPL11/RPL14/RPL17/RPL18/RPL21/RPL23A/RPL24/RPL29/RPL30/RPL31/RPL32/RPL34/RPL35A/RPL37/RPL4/RPL41/RPL5/RPL6/RPL7A/RPS11/RPS14/RPS15A/RPS18/RPS19/RPS24/RPS25/RPS27/RPS27A/RPS29/RPS3/RPS3A/RPS4X/RPS6/RPS7/TENT5A/UBA52	38
GOCC_LARGE_RIBOSOMAL_SUBUNIT	20/165	85/5414	3.85512e-13	3.14835e-11	2.84061e-11	RPL10/RPL11/RPL14/RPL17/RPL18/RPL21/RPL23A/RPL24/RPL29/RPL30/RPL31/RPL32/RPL34/RPL35A/RPL37/RPL4/RPL41/RPL5/RPL6/RPL7A	20
GOCC_SMALL_RIBOSOMAL_SUBUNIT	16/165	54/5414	2.07007e-12	1.64829e-10	1.48718e-10	RPS11/RPS14/RPS15A/RPS18/RPS19/RPS24/RPS25/RPS27/RPS27A/RPS29/RPS3/RPS3A/RPS4X/RPS6/RPS7/UBA52	16
REACTOME_CELLULAR_RESPONSES_TO_EXTERNAL_STIMULI	40/165	390/5414	2.61921e-12	2.03468e-10	1.8358e-10	ID1/JUN/RPL10/RPL11/RPL14/RPL17/RPL18/RPL21/RPL22L1/RPL23A/RPL24/RPL29/RPL30/RPL31/RPL32/RPL34/RPL35A/RPL37/RPL4/RPL41/RPL5/RPL6/RPL7A/RPS11/RPS14/RPS15A/RPS18/RPS19/RPS24/RPS25/RPS27/RPS27A/RPS29/RPS3/RPS3A/RPS4X/RPS6/RPS7/TNFRSF21/UBA52	40
REACTOME_ACTIVATION_OF_THE_MRNA_UPON_BINDING_OF_THE_CAP_BINDING_COMPLEX_AND_EIFS_AND_SUBSEQUENT_BINDING_TO_43S	16/165	55/5414	2.84327e-12	2.15615e-10	1.94539e-10	EIF3L/RPS11/RPS14/RPS15A/RPS18/RPS19/RPS24/RPS25/RPS27/RPS27A/RPS29/RPS3/RPS3A/RPS4X/RPS6/RPS7	16
GOBP_AMIDE_BIOSYNTHETIC_PROCESS	41/165	438/5414	2.62865e-11	1.94703e-09	1.75672e-09	ACSL1/ASS1/B4GALT5/EIF3L/RPL10/RPL11/RPL14/RPL17/RPL18/RPL21/RPL22L1/RPL23A/RPL24/RPL29/RPL30/RPL31/RPL32/RPL34/RPL35A/RPL37/RPL4/RPL41/RPL5/RPL6/RPL7A/RPS11/RPS14/RPS15A/RPS18/RPS19/RPS24/RPS25/RPS27/RPS27A/RPS29/RPS3/RPS3A/RPS4X/RPS6/RPS7/UBA52	41
GOBP_PEPTIDE_BIOSYNTHETIC_PROCESS	38/165	388/5414	4.33049e-11	3.13468e-09	2.82829e-09	EIF3L/RPL10/RPL11/RPL14/RPL17/RPL18/RPL21/RPL22L1/RPL23A/RPL24/RPL29/RPL30/RPL31/RPL32/RPL34/RPL35A/RPL37/RPL4/RPL41/RPL5/RPL6/RPL7A/RPS11/RPS14/RPS15A/RPS18/RPS19/RPS24/RPS25/RPS27/RPS27A/RPS29/RPS3/RPS3A/RPS4X/RPS6/RPS7/UBA52	38
GOCC_RIBONUCLEOPROTEIN_COMPLEX	41/165	449/5414	5.83446e-11	4.1295e-09	3.72587e-09	BTF3/EIF3L/FBL/NSA2/RPL10/RPL11/RPL14/RPL17/RPL18/RPL21/RPL23A/RPL24/RPL29/RPL30/RPL31/RPL32/RPL34/RPL35A/RPL37/RPL4/RPL41/RPL5/RPL6/RPL7A/RPS11/RPS14/RPS15A/RPS18/RPS19/RPS24/RPS25/RPS27/RPS27A/RPS29/RPS3/RPS3A/RPS4X/RPS6/RPS7/SNRPD2/UBA52	41
GOCC_POLYSOMAL_RIBOSOME	11/165	28/5414	2.07294e-10	1.43528e-08	1.29499e-08	BTF3/RPL11/RPL18/RPL24/RPL30/RPL31/RPL32/RPL41/RPL6/RPL7A/RPS29	11
GOBP_PEPTIDE_METABOLIC_PROCESS	40/165	455/5414	3.44405e-10	2.33389e-08	2.10577e-08	CLU/EIF3L/EPHA4/RPL10/RPL11/RPL14/RPL17/RPL18/RPL21/RPL22L1/RPL23A/RPL24/RPL29/RPL30/RPL31/RPL32/RPL34/RPL35A/RPL37/RPL4/RPL41/RPL5/RPL6/RPL7A/RPS11/RPS14/RPS15A/RPS18/RPS19/RPS24/RPS25/RPS27/RPS27A/RPS29/RPS3/RPS3A/RPS4X/RPS6/RPS7/UBA52	40
GOCC_POLYSOME	14/165	55/5414	5.05811e-10	3.35627e-08	3.02821e-08	BTF3/RPL11/RPL18/RPL24/RPL30/RPL31/RPL32/RPL41/RPL6/RPL7A/RPS29/RPS3/RPS4X/RPS6	14
REACTOME_INFECTIOUS_DISEASE	39/165	447/5414	7.61273e-10	4.94827e-08	4.46461e-08	JUN/RPL10/RPL11/RPL14/RPL17/RPL18/RPL21/RPL22L1/RPL23A/RPL24/RPL29/RPL30/RPL31/RPL32/RPL34/RPL35A/RPL37/RPL4/RPL41/RPL5/RPL6/RPL7A/RPS11/RPS14/RPS15A/RPS18/RPS19/RPS24/RPS25/RPS27/RPS27A/RPS29/RPS3/RPS3A/RPS4X/RPS6/RPS7/UBA52/WIPF1	39
REACTOME_METABOLISM_OF_RNA	39/165	450/5414	9.28237e-10	5.91287e-08	5.33492e-08	FBL/RPL10/RPL11/RPL14/RPL17/RPL18/RPL21/RPL22L1/RPL23A/RPL24/RPL29/RPL30/RPL31/RPL32/RPL34/RPL35A/RPL37/RPL4/RPL41/RPL5/RPL6/RPL7A/RPS11/RPS14/RPS15A/RPS18/RPS19/RPS24/RPS25/RPS27/RPS27A/RPS29/RPS3/RPS3A/RPS4X/RPS6/RPS7/SNRPD2/UBA52	39
GOCC_INTRINSIC_COMPONENT_OF_PLASMA_MEMBRANE	29/165	316/5414	5.66103e-08	3.53537e-06	3.1898e-06	ACKR4/BDKRB2/CDON/CLEC2B/EPHA4/GAS1/GJA1/GPC4/HLA-DPA1/HLA-DRB1/IL4R/IRS1/LMBR1L/MILR1/MMD/NTNG1/PCDHGA12/PGRMC1/PTK7/S1PR3/SCARA5/SDC1/SLC14A1/SLC16A2/SLC1A3/STEAP1/TENM3/TENM4/TNFRSF21	29
GOBP_CYTOPLASMIC_TRANSLATION	14/165	81/5414	1.06344e-07	6.51358e-06	5.87691e-06	EIF3L/RPL11/RPL17/RPL18/RPL22L1/RPL24/RPL29/RPL30/RPL31/RPL32/RPL35A/RPL41/RPL6/RPS29	14
GOBP_RIBOSOME_ASSEMBLY	9/165	39/5414	1.7619e-06	0.00010588	9.5531e-05	RPL10/RPL11/RPL23A/RPL24/RPL5/RPL6/RPS14/RPS19/RPS27	9
GOBP_RIBOSOMAL_LARGE_SUBUNIT_BIOGENESIS	10/165	50/5414	1.88703e-06	0.0001113	0.000100421	NSA2/RPL10/RPL11/RPL14/RPL23A/RPL24/RPL35A/RPL5/RPL6/RPL7A	10
GOMF_RRNA_BINDING	9/165	42/5414	3.4268e-06	0.000198443	0.000179046	RPL11/RPL23A/RPL37/RPL5/RPS11/RPS14/RPS18/RPS3/RPS4X	9
GOCC_ANCHORING_JUNCTION	30/165	407/5414	3.84013e-06	0.000218407	0.000197059	APBB1IP/CLDN11/CORO2B/EPB41L3/EPHA4/FZD1/GJA1/MAPRE2/PCDHGA12/PIK3R1/PTK7/RPL18/RPL30/RPL31/RPL4/RPL5/RPL6/RPL7A/RPS11/RPS14/RPS18/RPS19/RPS29/RPS3/RPS3A/RPS4X/RPS7/STEAP1/TNC/USP53	30
GOBP_RIBOSOME_BIOGENESIS	18/165	176/5414	5.26029e-06	0.00029393	0.0002652	FBL/NSA2/RPL10/RPL11/RPL14/RPL23A/RPL24/RPL35A/RPL5/RPL6/RPL7A/RPS14/RPS19/RPS24/RPS25/RPS27/RPS6/RPS7	18
GOBP_RIBOSOMAL_LARGE_SUBUNIT_ASSEMBLY	6/165	18/5414	1.00233e-05	0.000550418	0.000496618	RPL10/RPL11/RPL23A/RPL24/RPL5/RPL6	6
GOCC_CELL_SUBSTRATE_JUNCTION	23/165	289/5414	1.77093e-05	0.000956004	0.00086256	APBB1IP/CORO2B/FZD1/GJA1/MAPRE2/PTK7/RPL18/RPL30/RPL31/RPL4/RPL5/RPL6/RPL7A/RPS11/RPS14/RPS18/RPS19/RPS29/RPS3/RPS3A/RPS4X/RPS7/TNC	23
GOBP_HUMORAL_IMMUNE_RESPONSE	8/165	41/5414	2.54469e-05	0.0013508	0.00121877	C1RL/CLU/HLA-DRB1/MASP1/RBPJ/RPL30/RPS19/TNFRSF21	8
GOMF_IMMUNE_RECEPTOR_ACTIVITY	6/165	22/5414	3.63961e-05	0.00190036	0.00171461	ACKR4/CD74/HLA-DPA1/HLA-DRB1/IL13RA2/IL4R	6
GOBP_RRNA_METABOLIC_PROCESS	14/165	132/5414	4.12934e-05	0.00212128	0.00191394	FBL/NSA2/RPL11/RPL14/RPL35A/RPL5/RPL7A/RPS14/RPS19/RPS24/RPS25/RPS27/RPS6/RPS7	14
GOBP_NEURON_DIFFERENTIATION	30/165	461/5414	4.50523e-05	0.00227764	0.00205502	B4GALT5/CDON/DPYSL3/EMX2/EPB41L3/EPHA4/ETV1/FZD1/GJA1/ID1/MMD/NBL1/NFIB/NPTX1/NTNG1/PIK3R1/PTK7/RBPJ/RPL24/SFRP1/SOX9/SPOCK1/STMN2/STMN3/TENM3/TENM4/TNC/TNFRSF21/UST/ZEB1	30
GOMF_MOLECULAR_TRANSDUCER_ACTIVITY	16/165	174/5414	6.77194e-05	0.0033701	0.00304069	ACKR4/BDKRB2/CD74/COLEC12/EPHA4/FZD1/GPC4/HLA-DPA1/HLA-DRB1/IL13RA2/IL4R/LMBR1L/MILR1/MMD/PTK7/S1PR3	16
GOBP_BIOLOGICAL_ADHESION	30/165	479/5414	9.21142e-05	0.0045136	0.00407242	ADAM12/APBB1IP/ASS1/CD74/CDON/CLDN11/CORO2B/EPHA4/GPC4/HLA-DPA1/HLA-DPB1/HLA-DRB1/ID1/IL4R/MILR1/NTNG1/PCDHGA12/PIK3R1/PTK7/RPS3/SFRP1/SMAD6/SOX9/SPOCK1/SRPX/TENM3/TENM4/TNC/TNFRSF21/VIT	30
GOBP_NEGATIVE_REGULATION_OF_EPITHELIAL_CELL_DIFFERENTIATION	5/165	17/5414	0.000113753	0.00548942	0.00495286	ID1/S1PR3/SOX9/TBX3/ZEB1	5
WP_HAIR_FOLLICLE_DEVELOPMENT_CYTODIFFERENTIATION_PART_3_OF_3	6/165	28/5414	0.000157862	0.00750434	0.00677083	FZD1/GAS1/JUN/RBPJ/SFRP1/SOX9	6
GOCC_NEURON_TO_NEURON_SYNAPSE	11/165	98/5414	0.000170215	0.00797257	0.00719329	EPHA4/RPL14/RPL30/RPL6/RPS14/RPS18/RPS19/RPS25/RPS27/RPS3/SPOCK1	11
